# Supplementary material for: Identification of candidate genes controlling chilling tolerance of rice in the cold region at the booting stage by BSA-Seq and RNA-Seq
Source: R Soc Open Sci. 2020 Nov 18;7(11):201081. doi: 10.1098/rsos.201081 (PMC7735347; doi:10.1098/rsos.201081)
Supplement: Table S1 [file rsos201081supp1.xls]

## Sheet: Sheet1
Table S1 Primers used in qRT-PCR based validation of four DEGs
Gene ID	Forward Primer (5'-3')			Reverse Primer(5'-3')
Os09g0514200	GCCATCCTCCCCGTCACCAG			TGCCACCTCCTCCACGACTTC
Os09g0516500	ACGAGGACGCCTTGCCTTACC			CCGCACTCAGCACCATCATCTC
Os09g0516600	GATGCTGTCCAAGGCGTGCTC			ACGACGGCTGCCCTCTGATC
Os09g0511600	GGCGGAAACACCTACGACGAC			GGAACGACCACACGAAGTAGCC
