# Supplementary material for: Identification of candidate genes controlling chilling tolerance of rice in the cold region at the booting stage by BSA-Seq and RNA-Seq
Source: R Soc Open Sci. 2020 Nov 18;7(11):201081. doi: 10.1098/rsos.201081 (PMC7735347; doi:10.1098/rsos.201081)
Supplement: Table S3 [file rsos201081supp3.xls]

## Sheet: Sheet1
Table S3 Indel detection and annotation through BSA-Seq analysis
Type	R01vsR02	R03vsR04
INTERGENIC	18775	3047
INTRAGENIC	15	1
INTRON	5311	774
UPSTREAM	13390	1834
DOWNSTREAM	10454	1437
UTR_5_PRIME	828	200
UTR_3_PRIME	1002	131
SPLICE_SITE_ACCEPTOR	11	4
SPLICE_SITE_DONOR	14	5
SPLICE_SITE_REGION	71	4
START_LOST	5	3
FRAME_SHIFT	391	98
CODON_INSERTION	137	34
CODON_DELETION	121	39
CODON_CHANGE_PLUS_CODON_INSERTION	40	13
CODON_CHANGE_PLUS_CODON_DELETION	89	25
STOP_GAINED	11	3
STOP_LOST	1	0
Other	852	114
Total	51518	7766
