# Supplementary material for: Identification of candidate genes controlling chilling tolerance of rice in the cold region at the booting stage by BSA-Seq and RNA-Seq
Source: R Soc Open Sci. 2020 Nov 18;7(11):201081. doi: 10.1098/rsos.201081 (PMC7735347; doi:10.1098/rsos.201081)
Supplement: Table S7 [file rsos201081supp7.xls]

## Sheet: Sheet1
Table S7 The genes annotated in the final candidate region associated with the SSRPPM
#Gene_ID	COG_class	COG_class_annotation	GO_annotation	KEGG_annotation	KOG_class	KOG_class_annotation	Pfam_annotation	Swissprot_annotation	eggNOG_class	eggNOG_class_annotation	nr_annotation
Os09g0512200	[I]	Lipid transport and metabolism	Biological Process: fatty acid metabolic process (GO:0006631);; Molecular Function: zinc ion binding (GO:0008270);; Cellular Component: chloroplast (GO:0009507);; Molecular Function: fatty acid ligase activity (GO:0015645);;	--	[I]	Lipid transport and metabolism	AMP-binding enzyme	Probable acyl-activating enzyme 16, chloroplastic (Precursor) GN=AAE16 OS=Arabidopsis thaliana (Mouse-ear cress) PE=2 SV=1	R	General function prediction only	Os09g0512200 [Oryza sativa Japonica Group]
Os09g0515100	[O]	Posttranslational modification, protein turnover, chaperones	Molecular Function: ATP binding (GO:0005524);; Molecular Function: nucleoside-triphosphatase activity (GO:0017111);;	--	[O]	Posttranslational modification, protein turnover, chaperones	ATPase family associated with various cellular activities (AAA);; Bromodomain;; IstB-like ATP binding protein;; AAA domain (Cdc48 subfamily);; AAA domain (dynein-related subfamily)	ATPase family AAA domain-containing protein At1g05910 GN=At1g05910 OS=Arabidopsis thaliana (Mouse-ear cress) PE=2 SV=1	O	Posttranslational modification, protein turnover, chaperones	Os09g0515100 [Oryza sativa Japonica Group]
Os09g0513100	--	--	Molecular Function: phosphatidylcholine-sterol O-acyltransferase activity (GO:0004607);; Cellular Component: mitochondrion (GO:0005739);; Biological Process: lipid metabolic process (GO:0006629);;	--	[I]	Lipid transport and metabolism	Lecithin:cholesterol acyltransferase	Phospholipase A(1) LCAT3 GN=LCAT3 OS=Arabidopsis thaliana (Mouse-ear cress) PE=1 SV=1	I	Lipid transport and metabolism	hypothetical protein OsJ_02688 [Oryza sativa Japonica Group]
Os09g0516600	[R]	General function prediction only	Molecular Function: nucleotide binding (GO:0000166);; Molecular Function: 3-beta-hydroxy-delta5-steroid dehydrogenase activity (GO:0003854);; Molecular Function: hydroxyacylglutathione hydrolase activity (GO:0004416);; Molecular Function: iron ion binding (GO:0005506);; Cellular Component: endoplasmic reticulum (GO:0005783);; Cellular Component: plasma membrane (GO:0005886);; Biological Process: …	K01069|0|osa:4347581|Os09g0516600; K01069 hydroxyacylglutathione hydrolase [EC:3.1.2.6] (A)	[R]	General function prediction only	Metallo-beta-lactamase superfamily	Probable hydroxyacylglutathione hydrolase 2, chloroplast (Precursor) GN=GLX2-4 OS=Arabidopsis thaliana (Mouse-ear cress) PE=2 SV=1	R	General function prediction only	Os09g0516600 [Oryza sativa Japonica Group]
Os09g0511700	[G]	Carbohydrate transport and metabolism	Biological Process: carbohydrate metabolic process (GO:0005975);; Molecular Function: beta-glucosidase activity (GO:0008422);; Cellular Component: cytoplasmic membrane-bounded vesicle (GO:0016023);;	--	[G]	Carbohydrate transport and metabolism	Glycosyl hydrolase family 1	Beta-glucosidase 32 (Precursor) GN=BGLU32 OS=Oryza sativa subsp. japonica (Rice) PE=2 SV=2	G	Carbohydrate transport and metabolism	Os09g0511700 [Oryza sativa Japonica Group]
Os06g0526600	[LKJ]	--	Molecular Function: RNA binding (GO:0003723);; Molecular Function: ATP binding (GO:0005524);; Cellular Component: mitochondrion (GO:0005739);; Molecular Function: ATP-dependent helicase activity (GO:0008026);; Cellular Component: chloroplast (GO:0009507);;	K17679|0|dosa:Os06t0526600-01|Os06g0526600; Similar to predicted protein.; K17679 ATP-dependent RNA helicase MSS116, mitochondrial [EC:3.6.4.13] (A)	[A]	RNA processing and modification	Helicase conserved C-terminal domain	DEAD-box ATP-dependent RNA helicase 31 OS=Oryza sativa subsp. japonica (Rice) PE=3 SV=2	A	RNA processing and modification	hypothetical protein OsJ_21540 [Oryza sativa Japonica Group]
Os06g0524400	--	--	--	--	--	--	GDSL/SGNH-like Acyl-Esterase family found in Pmr5 and Cas1p;; PMR5 N terminal Domain	Protein trichome birefringence-like 24 GN=TBL24 OS=Arabidopsis thaliana (Mouse-ear cress) PE=2 SV=1	S	Function unknown	Os06g0524400 [Oryza sativa Japonica Group]
Os06g0525000	--	--	Cellular Component: plastid (GO:0009536);;	--	--	--	--	--	S	Function unknown	Os06g0525000 [Oryza sativa Japonica Group]
Os09g0512000	[U]	Intracellular trafficking, secretion, and vesicular transport	Biological Process: protein transport (GO:0015031);; Cellular Component: membrane (GO:0016020);; Cellular Component: cytoplasmic membrane-bounded vesicle (GO:0016023);;	K10956|0|osa:4347548|Os09g0512000; K10956 protein transport protein SEC61 subunit alpha (A)	[UO]	--	SecY translocase	Protein transport protein Sec61 subunit alpha OS=Pyrenomonas salina PE=2 SV=1	U	Intracellular trafficking, secretion, and vesicular transport	Os09g0512000 [Oryza sativa Japonica Group]
Os06g0527201	--	--	Molecular Function: intracellular cyclic nucleotide activated cation channel activity (GO:0005221);; Molecular Function: inward rectifier potassium channel activity (GO:0005242);; Cellular Component: plasma membrane (GO:0005886);; Biological Process: potassium ion transport (GO:0006813);; Biological Process: calcium ion transport (GO:0006816);; Biological Process: response to fungus (GO:0009620);…	--	[PT]	--	--	Cyclic nucleotide-gated ion channel 1 GN=CNGC1 OS=Arabidopsis thaliana (Mouse-ear cress) PE=1 SV=1	P	Inorganic ion transport and metabolism	Os06g0527100 [Oryza sativa Japonica Group]
Os09g0514500	--	--	Biological Process: chromatin silencing (GO:0006342);; Biological Process: regulation of flower development (GO:0009909);; Biological Process: histone H3-K9 methylation (GO:0051567);;	--	--	--	--	--	S	Function unknown	Os09g0514500 [Oryza sativa Japonica Group]
Os09g0510900	--	--	Cellular Component: mitochondrion (GO:0005739);; Cellular Component: plastid (GO:0009536);;	--	--	--	--	FBD-associated F-box protein At5g56370 GN=At5g56370 OS=Arabidopsis thaliana (Mouse-ear cress) PE=2 SV=1	--	--	hypothetical protein OsI_32000 [Oryza sativa Indica Group]
Os09g0511300	--	--	--	--	--	--	--	--	S	Function unknown	hypothetical protein OsJ_29982 [Oryza sativa Japonica Group]
Os06g0526800	[T]	Signal transduction mechanisms	Molecular Function: protein serine/threonine phosphatase activity (GO:0004722);; Cellular Component: mitochondrion (GO:0005739);; Biological Process: protein dephosphorylation (GO:0006470);; Molecular Function: metal ion binding (GO:0046872);;	K17506|0|dosa:Os06t0526800-00|Os06g0526800; Probable protein phosphatase 2C 56.; K17506 protein phosphatase 1L [EC:3.1.3.16] (A)	[T]	Signal transduction mechanisms	Protein phosphatase 2C;; Protein phosphatase 2C	Probable protein phosphatase 2C 56 OS=Oryza sativa subsp. japonica (Rice) PE=3 SV=2	T	Signal transduction mechanisms	RecName: Full=Probable protein phosphatase 2C 56; Short=OsPP2C56 [Oryza sativa Japonica Group]
Os09g0517600	--	--	Cellular Component: mitochondrion (GO:0005739);; Cellular Component: integral component of membrane (GO:0016021);;	--	[TZ]	--	Formin Homology 2 Domain	Formin-like protein 15 (Precursor) GN=OSJNBb0034B12.29 OS=Oryza sativa subsp. japonica (Rice) PE=2 SV=1	TZ	--	Os09g0517600 [Oryza sativa Japonica Group]
Os09g0516300	--	--	Molecular Function: nucleotide binding (GO:0000166);; Cellular Component: chromatin (GO:0000785);; Molecular Function: RNA binding (GO:0003723);; Biological Process: mRNA polyadenylation (GO:0006378);; Biological Process: embryo sac development (GO:0009553);; Biological Process: embryo development (GO:0009790);; Biological Process: positive regulation of flower development (GO:0009911);; Biologic…	--	[R]	General function prediction only	RNA recognition motif. (a.k.a. RRM, RBD, or RNP domain);; RNA recognition motif (a.k.a. RRM, RBD, or RNP domain);; RNA recognition motif. (a.k.a. RRM, RBD, or RNP domain);; SPOC domain;; RNA binding motif	Flowering time control protein FPA GN=FPA OS=Arabidopsis thaliana (Mouse-ear cress) PE=2 SV=2	R	General function prediction only	Os09g0516300 [Oryza sativa Japonica Group]
Os06g0526700	[T]	Signal transduction mechanisms	Molecular Function: protein serine/threonine phosphatase activity (GO:0004722);; Cellular Component: mitochondrion (GO:0005739);; Biological Process: protein dephosphorylation (GO:0006470);; Molecular Function: metal ion binding (GO:0046872);;	K17506|0|dosa:Os06t0526700-00|Os06g0526700; Probable protein phosphatase 2C 55.; K17506 protein phosphatase 1L [EC:3.1.3.16] (A)	[T]	Signal transduction mechanisms	Protein phosphatase 2C;; Protein phosphatase 2C	Probable protein phosphatase 2C 55 OS=Oryza sativa subsp. japonica (Rice) PE=2 SV=2	T	Signal transduction mechanisms	RecName: Full=Probable protein phosphatase 2C 55; Short=OsPP2C55 [Oryza sativa Japonica Group]
Os09g0512900	--	--	Cellular Component: mitochondrion (GO:0005739);; Cellular Component: cytosol (GO:0005829);; Cellular Component: plasma membrane (GO:0005886);;	--	[T]	Signal transduction mechanisms	--	--	T	Signal transduction mechanisms	Os09g0512900 [Oryza sativa Japonica Group]
Os09g0511200	--	--	--	--	--	--	--	--	S	Function unknown	hypothetical protein OsI_32011 [Oryza sativa Indica Group]
Os09g0515500	[J]	Translation, ribosomal structure and biogenesis	Molecular Function: translation initiation factor activity (GO:0003743);; Molecular Function: GTPase activity (GO:0003924);; Molecular Function: GTP binding (GO:0005525);; Cellular Component: mitochondrion (GO:0005739);; Biological Process: GTP catabolic process (GO:0006184);; Biological Process: translational initiation (GO:0006413);; Biological Process: nucleotide biosynthetic process (GO:00091…	K02519|0|osa:4347576|Os09g0515500; K02519 translation initiation factor IF-2 (A)	[J]	Translation, ribosomal structure and biogenesis	Elongation factor Tu GTP binding domain;; Translation-initiation factor 2;; Miro-like protein;; 50S ribosome-binding GTPase;; Elongation factor Tu domain 2;; Ethanolamine utilisation - propanediol utilisation;; Ferrous iron transport protein B	Translation initiation factor IF-2, chloroplastic (Fragment) GN=INFB OS=Euglena gracilis PE=2 SV=1	J	Translation, ribosomal structure and biogenesis	Os09g0515500 [Oryza sativa Japonica Group]
Os09g0508250	--	--	Molecular Function: protein binding (GO:0005515);; Cellular Component: integral component of plasma membrane (GO:0005887);; Biological Process: copper ion transport (GO:0006825);; Biological Process: carbohydrate transport (GO:0008643);; Cellular Component: plastid (GO:0009536);; Biological Process: defense response to bacterium (GO:0042742);; Molecular Function: sugar transmembrane transporter a…	K15382|2.52162e-107|dosa:Os09t0508250-00|Os09g0508250; Similar to MTN3.; K15382 solute carrier family 50 (sugar transporter) (A)	[R]	General function prediction only	Sugar efflux transporter for intercellular exchange	Bidirectional sugar transporter SWEET11 OS=Oryza sativa subsp. japonica (Rice) PE=1 SV=1	R	General function prediction only	hypothetical protein OsJ_29956 [Oryza sativa Japonica Group]
Os09g0507500	--	--	Molecular Function: peroxidase activity (GO:0004601);; Biological Process: response to oxidative stress (GO:0006979);; Cellular Component: cytoplasmic membrane-bounded vesicle (GO:0016023);; Molecular Function: heme binding (GO:0020037);; Molecular Function: metal ion binding (GO:0046872);; Biological Process: oxidation-reduction process (GO:0055114);;	K00430|0|osa:4347520|Os09g0507500; K00430 peroxidase [EC:1.11.1.7] (A)	--	--	Peroxidase	Peroxidase 73 (Precursor) GN=K8K14.13 OS=Arabidopsis thaliana (Mouse-ear cress) PE=1 SV=1	G	Carbohydrate transport and metabolism	Os09g0507500 [Oryza sativa Japonica Group]
Os06g0524500	--	--	Cellular Component: plastid (GO:0009536);;	--	--	--	--	--	S	Function unknown	Os06g0524500 [Oryza sativa Japonica Group]
Os09g0508500	--	--	Molecular Function: RNA binding (GO:0003723);;	--	--	--	Double-stranded RNA binding motif;; double strand RNA binding domain from DEAD END PROTEIN 1	Double-stranded RNA-binding protein 5 OS=Oryza sativa subsp. japonica (Rice) PE=2 SV=1	R	General function prediction only	RecName: Full=Double-stranded RNA-binding protein 5; AltName: Full=dsRNA-binding protein 2; Short=OsDRB2; AltName: Full=dsRNA-binding protein 5 [Oryza sativa Japonica Group]
Os09g0514400	[O]	Posttranslational modification, protein turnover, chaperones	Molecular Function: farnesyltranstransferase activity (GO:0004311);; Molecular Function: CAAX-protein geranylgeranyltransferase activity (GO:0004662);; Cellular Component: CAAX-protein geranylgeranyltransferase complex (GO:0005953);; Cellular Component: protein farnesyltransferase complex (GO:0005965);; Biological Process: regulation of cell shape (GO:0008360);; Biological Process: response to wa…	K05955|0|osa:4347566|Os09g0514400; K05955 protein farnesyltransferase/geranylgeranyltransferase type-1 subunit alpha [EC:2.5.1.58 2.5.1.59] (A)	[O]	Posttranslational modification, protein turnover, chaperones	Protein prenyltransferase alpha subunit repeat	Protein farnesyltransferase/geranylgeranyltransferase type-1 subunit alpha GN=FTA OS=Pisum sativum (Garden pea) PE=1 SV=1	O	Posttranslational modification, protein turnover, chaperones	Os09g0514400 [Oryza sativa Japonica Group]
Os06g0526100	--	--	Cellular Component: nucleus (GO:0005634);; Molecular Function: protein dimerization activity (GO:0046983);;	--	--	--	Helix-loop-helix DNA-binding domain	Transcription factor SPEECHLESS GN=MFH8.15 OS=Arabidopsis thaliana (Mouse-ear cress) PE=1 SV=1	K	Transcription	Os06g0526100 [Oryza sativa Japonica Group]
Os09g0514600	[C]	Energy production and conversion	Cellular Component: mitochondrion (GO:0005739);; Biological Process: ubiquitin-dependent protein catabolic process (GO:0006511);; Molecular Function: electron carrier activity (GO:0009055);; Cellular Component: chloroplast (GO:0009507);; Biological Process: photorespiration (GO:0009853);; Molecular Function: iron-sulfur cluster binding (GO:0051536);; Biological Process: response to misfolded prot…	--	[C]	Energy production and conversion	--	--	C	Energy production and conversion	Os09g0514600 [Oryza sativa Japonica Group]
Os09g0513500	--	--	Cellular Component: nucleus (GO:0005634);; Cellular Component: cytoplasm (GO:0005737);; Biological Process: positive regulation of flower development (GO:0009911);; Biological Process: photoperiodism, flowering (GO:0048573);;	--	[R]	General function prediction only	Phosphatidylethanolamine-binding protein	Protein FLOWERING LOCUS T GN=FT OS=Arabidopsis thaliana (Mouse-ear cress) PE=1 SV=2	R	General function prediction only	PREDICTED: protein FLOWERING LOCUS T-like [Oryza brachyantha]
Os06g0527800	--	--	Cellular Component: nucleus (GO:0005634);; Molecular Function: abscisic acid binding (GO:0010427);;	K14496|2.73618e-142|osa:4341193|Os06g0527800; K14496 abscisic acid receptor PYR/PYL family (A)	--	--	Polyketide cyclase / dehydrase and lipid transport	Abscisic acid receptor PYL8 GN=MFH8.10 OS=Arabidopsis thaliana (Mouse-ear cress) PE=1 SV=1	R	General function prediction only	Os06g0527800 [Oryza sativa Japonica Group]
Os09g0515800	[R]	General function prediction only	Molecular Function: Rab GTPase activator activity (GO:0005097);; Cellular Component: intracellular (GO:0005622);; Biological Process: positive regulation of Rab GTPase activity (GO:0032851);; Biological Process: response to cadmium ion (GO:0046686);;	--	[U]	Intracellular trafficking, secretion, and vesicular transport	Rab-GTPase-TBC domain	--	U	Intracellular trafficking, secretion, and vesicular transport	Os09g0515800 [Oryza sativa Japonica Group]
Os09g0513200	[GER]	--	Biological Process: transport (GO:0006810);; Cellular Component: integral component of membrane (GO:0016021);;	K15287|0|dosa:Os09t0513200-00|Os09g0513200; Similar to Solute carrier family 35, member F1.; K15287 solute carrier family 35, member F1/2 (A)	[S]	Function unknown	Eukaryotic protein of unknown function (DUF914);; EamA-like transporter family;; UAA transporter family;; Triose-phosphate Transporter family	--	S	Function unknown	hypothetical protein OsI_32704 [Oryza sativa Indica Group]
Os09g0514900	--	--	Cellular Component: cytosol (GO:0005829);;	--	[S]	Function unknown	Transcriptional repressor TCF25	--	S	Function unknown	Os09g0514900 [Oryza sativa Japonica Group]
Os06g0527300	--	--	Molecular Function: intracellular cyclic nucleotide activated cation channel activity (GO:0005221);; Molecular Function: inward rectifier potassium channel activity (GO:0005242);; Cellular Component: plasma membrane (GO:0005886);; Biological Process: potassium ion transport (GO:0006813);; Biological Process: calcium ion transport (GO:0006816);; Biological Process: response to fungus (GO:0009620);…	--	[PT]	--	--	Cyclic nucleotide-gated ion channel 1 GN=CNGC1 OS=Arabidopsis thaliana (Mouse-ear cress) PE=1 SV=1	P	Inorganic ion transport and metabolism	Os06g0527300 [Oryza sativa Japonica Group]
Os09g0511600	[G]	Carbohydrate transport and metabolism	Biological Process: carbohydrate metabolic process (GO:0005975);; Molecular Function: beta-glucosidase activity (GO:0008422);; Cellular Component: cytoplasmic membrane-bounded vesicle (GO:0016023);;	K01188|0|osa:4347545|Os09g0511600; K01188 beta-glucosidase [EC:3.2.1.21] (A)	[G]	Carbohydrate transport and metabolism	Glycosyl hydrolase family 1	Beta-glucosidase 31 (Precursor) GN=OsJ_29984 OS=Oryza sativa subsp. japonica (Rice) PE=2 SV=1	G	Carbohydrate transport and metabolism	Os09g0511600 [Oryza sativa Japonica Group]
Os06g0524300	--	--	--	--	--	--	Protein of unknown function (DUF3133)	Extra-large guanine nucleotide-binding protein 1 GN=F26B6.11 OS=Arabidopsis thaliana (Mouse-ear cress) PE=1 SV=2	S	Function unknown	Os06g0524300 [Oryza sativa Japonica Group]
Os09g0507300	[Q]	Secondary metabolites biosynthesis, transport and catabolism	Molecular Function: copper ion binding (GO:0005507);; Cellular Component: extracellular region (GO:0005576);; Molecular Function: oxidoreductase activity (GO:0016491);; Biological Process: oxidation-reduction process (GO:0055114);;	--	[Q]	Secondary metabolites biosynthesis, transport and catabolism	Multicopper oxidase;; Multicopper oxidase;; Multicopper oxidase	L-ascorbate oxidase (Precursor) OS=Cucumis sativus (Cucumber) PE=1 SV=1	Q	Secondary metabolites biosynthesis, transport and catabolism	Os09g0507300 [Oryza sativa Japonica Group]
Os06g0529900	--	--	--	--	--	--	--	--	S	Function unknown	hypothetical protein OsI_23225 [Oryza sativa Indica Group]
Os06g0529800	--	--	Molecular Function: ubiquitin-protein transferase activity (GO:0004842);; Cellular Component: cytoplasm (GO:0005737);; Biological Process: DNA-dependent DNA replication (GO:0006261);; Molecular Function: zinc ion binding (GO:0008270);; Biological Process: protein ubiquitination (GO:0016567);;	K11979|0|osa:4341197|Os06g0529800; K11979 E3 ubiquitin-protein ligase UBR7 [EC:6.3.2.19] (A)	[R]	General function prediction only	Putative zinc finger in N-recognin (UBR box)	--	R	General function prediction only	Os06g0529800 [Oryza sativa Japonica Group]
Os09g0513800	--	--	Molecular Function: nucleic acid binding (GO:0003676);; Cellular Component: mitochondrion (GO:0005739);; Molecular Function: zinc ion binding (GO:0008270);;	K11968|0|osa:4347561|Os09g0513800; K11968 ariadne-1 (A)	[O]	Posttranslational modification, protein turnover, chaperones	IBR domain	Probable E3 ubiquitin-protein ligase ARI8 GN=ARI8 OS=Arabidopsis thaliana (Mouse-ear cress) PE=2 SV=1	R	General function prediction only	Os09g0513800 [Oryza sativa Japonica Group]
Os09g0513700	[R]	General function prediction only	Molecular Function: nucleotide binding (GO:0000166);; Biological Process: mRNA splicing, via spliceosome (GO:0000398);; Molecular Function: RNA binding (GO:0003723);; Cellular Component: nucleus (GO:0005634);; Biological Process: positive regulation of cell proliferation (GO:0008284);; Cellular Component: ribonucleoprotein complex (GO:0030529);; Biological Process: photoperiodism, flowering (GO:0…	K13155|0|osa:4347560|Os09g0513700; K13155 U11/U12 small nuclear ribonucleoprotein 35 kDa protein (A)	[A]	RNA processing and modification	RNA recognition motif. (a.k.a. RRM, RBD, or RNP domain);; RNA recognition motif (a.k.a. RRM, RBD, or RNP domain);; RNA recognition motif. (a.k.a. RRM, RBD, or RNP domain)	U11/U12 small nuclear ribonucleoprotein 35 kDa protein GN=SNRNP35 OS=Arabidopsis thaliana (Mouse-ear cress) PE=1 SV=1	A	RNA processing and modification	Os09g0513700 [Oryza sativa Japonica Group]
Os06g0525200	--	--	--	--	--	--	--	--	S	Function unknown	Os06g0525200 [Oryza sativa Japonica Group]
Os09g0507100	--	--	Molecular Function: DNA binding (GO:0003677);; Cellular Component: nucleus (GO:0005634);; Biological Process: regulation of transcription, DNA-templated (GO:0006355);; Molecular Function: metal ion binding (GO:0046872);;	--	--	--	SBP domain	Squamosa promoter-binding-like protein 18 GN=SPL18 OS=Oryza sativa subsp. japonica (Rice) PE=2 SV=1	K	Transcription	Os09g0507100 [Oryza sativa Japonica Group]
Os06g0528700	[P]	Inorganic ion transport and metabolism	Molecular Function: N,N-dimethylaniline monooxygenase activity (GO:0004499);; Cellular Component: cytoplasmic membrane-bounded vesicle (GO:0016023);; Molecular Function: hydrolase activity (GO:0016787);; Biological Process: electron transport chain (GO:0022900);; Molecular Function: flavin adenine dinucleotide binding (GO:0050660);; Molecular Function: NADP binding (GO:0050661);;	--	[Q]	Secondary metabolites biosynthesis, transport and catabolism	Flavin-binding monooxygenase-like;; Pyridine nucleotide-disulphide oxidoreductase;; FAD dependent oxidoreductase;; FAD-NAD(P)-binding;; Pyridine nucleotide-disulphide oxidoreductase;; L-lysine 6-monooxygenase (NADPH-requiring);; Flavin containing amine oxidoreductase;; NAD(P)-binding Rossmann-like domain;; Pyridine nucleotide-disulphide oxidoreductase;; FAD dependent oxidoreductase;; FAD binding …	Flavin-containing monooxygenase FMO GS-OX-like 9 GN=At5g07800 OS=Arabidopsis thaliana (Mouse-ear cress) PE=2 SV=1	P	Inorganic ion transport and metabolism	Os06g0528700 [Oryza sativa Japonica Group]
Os06g0521300	--	--	Cellular Component: plastid (GO:0009536);;	--	--	--	Late embryogenesis abundant protein	--	S	Function unknown	hypothetical protein OsI_23182 [Oryza sativa Indica Group]
Os09g0513400	--	--	--	--	--	--	--	--	--	--	Os09g0513400 [Oryza sativa Japonica Group]
Os06g0526466	--	--	--	--	--	--	--	Abscisic acid receptor PYL9 GN=F6F3.16 OS=Arabidopsis thaliana (Mouse-ear cress) PE=1 SV=1	R	General function prediction only	Os06g0526466 [Oryza sativa Japonica Group]
Os09g0516500	[MG]	--	Molecular Function: nucleotide binding (GO:0000166);; Molecular Function: 3-beta-hydroxy-delta5-steroid dehydrogenase activity (GO:0003854);; Molecular Function: hydroxyacylglutathione hydrolase activity (GO:0004416);; Cellular Component: endoplasmic reticulum (GO:0005783);; Cellular Component: plasma membrane (GO:0005886);; Biological Process: steroid biosynthetic process (GO:0006694);; Biologic…	K07748|0|dosa:Os09t0516500-00|Os09g0516500; NAD(P)-binding domain containing protein.; K07748 sterol-4alpha-carboxylate 3-dehydrogenase (decarboxylating) [EC:1.1.1.170] (A)	[IE]	--	3-beta hydroxysteroid dehydrogenase/isomerase family;; Reticulon;; NAD dependent epimerase/dehydratase family;; NADH(P)-binding;; Male sterility protein	3beta-hydroxysteroid-dehydrogenase/decarboxylase isoform 2 GN=T1D16.10 OS=Arabidopsis thaliana (Mouse-ear cress) PE=2 SV=2	EI	--	3-beta-hydroxysteroid dehydrogenase-like [Oryza sativa Japonica Group]
Os06g0521500	--	--	Molecular Function: peroxidase activity (GO:0004601);; Biological Process: response to oxidative stress (GO:0006979);; Cellular Component: cytoplasmic membrane-bounded vesicle (GO:0016023);; Molecular Function: heme binding (GO:0020037);; Molecular Function: metal ion binding (GO:0046872);; Biological Process: oxidation-reduction process (GO:0055114);;	--	--	--	Peroxidase	Peroxidase 2 (Precursor) OS=Oryza sativa subsp. japonica (Rice) PE=2 SV=1	--	--	Os06g0521500 [Oryza sativa Japonica Group]
Os09g0514200	[RTKL]	--	Molecular Function: protein serine/threonine kinase activity (GO:0004674);; Molecular Function: calcium ion binding (GO:0005509);; Molecular Function: ATP binding (GO:0005524);; Cellular Component: mitochondrion (GO:0005739);; Biological Process: protein phosphorylation (GO:0006468);;	K13412|0|osa:4347564|Os09g0514200; K13412 calcium-dependent protein kinase [EC:2.7.11.1] (A)	[T]	Signal transduction mechanisms	Protein kinase domain;; EF-hand domain pair;; EF hand;; Protein tyrosine kinase;; EF-hand domain;; EF-hand domain pair;; EF hand;; Phosphotransferase enzyme family;; Cytoskeletal-regulatory complex EF hand;; Secreted protein acidic and rich in cysteine Ca binding region	Calcium-dependent protein kinase 32 GN=CPK32 OS=Arabidopsis thaliana (Mouse-ear cress) PE=1 SV=1	T	Signal transduction mechanisms	Os09g0514200 [Oryza sativa Japonica Group]
Os09g0507701	--	--	Cellular Component: endoplasmic reticulum membrane (GO:0005789);; Cellular Component: Golgi apparatus (GO:0005794);; Biological Process: intracellular protein transport (GO:0006886);; Molecular Function: protein transmembrane transporter activity (GO:0008320);; Cellular Component: integral component of membrane (GO:0016021);; Cellular Component: ER to Golgi transport vesicle (GO:0030134);; Biolog…	--	[U]	Intracellular trafficking, secretion, and vesicular transport	emp24/gp25L/p24 family/GOLD	Transmembrane emp24 domain-containing protein p24beta2 (Precursor) GN=At3g07680 OS=Arabidopsis thaliana (Mouse-ear cress) PE=1 SV=1	U	Intracellular trafficking, secretion, and vesicular transport	hypothetical protein OsI_31972 [Oryza sativa Indica Group]
Os09g0514350	--	--	Cellular Component: plastid (GO:0009536);;	--	[R]	General function prediction only	--	--	R	General function prediction only	Os09g0514300 [Oryza sativa Japonica Group]
Os09g0511000	[RTKL]	--	Biological Process: respiratory burst involved in defense response (GO:0002679);; Biological Process: cell surface pattern recognition receptor signaling pathway (GO:0002752);; Molecular Function: protein serine/threonine kinase activity (GO:0004674);; Molecular Function: ATP binding (GO:0005524);; Cellular Component: plasma membrane (GO:0005886);; Biological Process: protein targeting to membran…	K13429|1.95186e-173|sita:101782219|chitin elicitor receptor kinase 1-like; K13429 chitin elicitor receptor kinase 1 (A)	--	--	Protein tyrosine kinase;; Protein kinase domain	Chitin elicitor receptor kinase 1 (Precursor) GN=CERK1 OS=Oryza sativa subsp. japonica (Rice) PE=1 SV=1	T	Signal transduction mechanisms	RecName: Full=Chitin elicitor receptor kinase 1; Short=OsCERK1; AltName: Full=LysM domain receptor-like kinase 1; Short=LysM RLK1; Short=LysM-containing receptor-like kinase 1; Flags: Precursor [Oryza sativa Japonica Group]
Os09g0515300	--	--	--	--	--	--	Domain of unknown function (DUF4504)	--	S	Function unknown	Os09g0515300 [Oryza sativa Japonica Group]
Os06g0523400	--	--	Cellular Component: Golgi membrane (GO:0000139);; Biological Process: RNA splicing, via endonucleolytic cleavage and ligation (GO:0000394);; Molecular Function: sugar:proton symporter activity (GO:0005351);; Molecular Function: CMP-N-acetylneuraminate transmembrane transporter activity (GO:0005456);; Biological Process: carbohydrate transport (GO:0008643);; Biological Process: methionine biosynth…	K15272|0|osa:4341175|Os06g0523400; K15272 solute carrier family 35 (UDP-sugar transporter), member A1/2/3 (A)	[G]	Carbohydrate transport and metabolism	Nucleotide-sugar transporter;; UAA transporter family;; EamA-like transporter family;; Triose-phosphate Transporter family	CMP-sialic acid transporter 1 GN=At5g41760 OS=Arabidopsis thaliana (Mouse-ear cress) PE=2 SV=1	G	Carbohydrate transport and metabolism	Os06g0523400 [Oryza sativa Japonica Group]
Os09g0508300	[R]	General function prediction only	Cellular Component: plasma membrane (GO:0005886);; Molecular Function: zinc ion binding (GO:0008270);; Molecular Function: transferase activity (GO:0016740);;	--	[R]	General function prediction only	DHHC palmitoyltransferase	Probable protein S-acyltransferase 7 GN=PAT07 OS=Arabidopsis thaliana (Mouse-ear cress) PE=1 SV=1	R	General function prediction only	Os09g0508300 [Oryza sativa Japonica Group]
Os09g0511500	--	--	Molecular Function: zinc ion binding (GO:0008270);;	--	--	--	Ring finger domain;; Zinc finger, C3HC4 type (RING finger)	--	O	Posttranslational modification, protein turnover, chaperones	Os09g0511500 [Oryza sativa Japonica Group]
Os06g0523300	--	--	--	--	--	--	--	--	S	Function unknown	Os06g0523300 [Oryza sativa Japonica Group]
Os09g0508000	--	--	Molecular Function: RNA binding (GO:0003723);; Molecular Function: RNA-directed DNA polymerase activity (GO:0003964);; Biological Process: RNA-dependent DNA replication (GO:0006278);;	--	--	--	Auxin responsive protein	--	S	Function unknown	hypothetical protein OsI_31974 [Oryza sativa Indica Group]
Os09g0515550	--	--	--	--	--	--	--	--	--	--	hypothetical protein SORBIDRAFT_02g029816 [Sorghum bicolor]
Os06g0528350	--	--	--	--	--	--	--	--	--	--	Os06g0528350 [Oryza sativa Japonica Group]
Os09g0513000	[R]	General function prediction only	Cellular Component: nucleus (GO:0005634);; Cellular Component: plasma membrane (GO:0005886);; Biological Process: protein folding (GO:0006457);; Biological Process: defense response to bacterium, incompatible interaction (GO:0009816);; Biological Process: vegetative to reproductive phase transition of meristem (GO:0010228);; Cellular Component: integral component of chloroplast outer membrane (GO…	--	[R]	General function prediction only	Ankyrin repeats (3 copies);; Ankyrin repeats (many copies);; Ankyrin repeats (many copies);; Ankyrin repeat;; Ankyrin repeat	Ankyrin repeat domain-containing protein 2 GN=F15J1.20 OS=Arabidopsis thaliana (Mouse-ear cress) PE=1 SV=2	R	General function prediction only	putative TGB12K interacting protein 3 [Oryza sativa Japonica Group]
Os06g0528300	--	--	--	K14496|4.62356e-127|osa:4341194|Os06g0528300; K14496 abscisic acid receptor PYR/PYL family (A)	--	--	Polyketide cyclase / dehydrase and lipid transport	Abscisic acid receptor PYL8 GN=MFH8.10 OS=Arabidopsis thaliana (Mouse-ear cress) PE=1 SV=1	R	General function prediction only	Os06g0528300 [Oryza sativa Japonica Group]
Os09g0512800	--	--	Cellular Component: chloroplast (GO:0009507);;	--	--	--	--	--	S	Function unknown	hypothetical protein OsI_32020 [Oryza sativa Indica Group]
Os09g0515400	--	--	Biological Process: rRNA processing (GO:0006364);; Biological Process: tRNA metabolic process (GO:0006399);; Biological Process: protein folding (GO:0006457);; Biological Process: aromatic amino acid family biosynthetic process (GO:0009073);; Cellular Component: chloroplast stroma (GO:0009570);; Biological Process: chloroplast organization (GO:0009658);; Biological Process: photosystem II assembl…	--	--	--	Bacterial trigger factor protein (TF)	--	S	Function unknown	hypothetical protein OsJ_30007 [Oryza sativa Japonica Group]
Os06g0528600	[E]	Amino acid transport and metabolism	Molecular Function: spermidine synthase activity (GO:0004766);; Biological Process: polyamine biosynthetic process (GO:0006596);; Molecular Function: spermine synthase activity (GO:0016768);;	K00797|0|osa:4341195|Os06g0528600; K00797 spermidine synthase [EC:2.5.1.16] (A)	[E]	Amino acid transport and metabolism	Spermine/spermidine synthase;; Methyltransferase domain;; Methyltransferase domain	Spermine synthase GN=MFH8.5 OS=Arabidopsis thaliana (Mouse-ear cress) PE=1 SV=1	E	Amino acid transport and metabolism	Os06g0528600 [Oryza sativa Japonica Group]
Os09g0513600	[RTKL]	--	Molecular Function: protein tyrosine kinase activity (GO:0004713);; Molecular Function: ATP binding (GO:0005524);; Cellular Component: plasma membrane (GO:0005886);; Biological Process: protein phosphorylation (GO:0006468);;	K13436|0|dosa:Os09t0513600-01|Os09g0513600; Similar to predicted protein.; K13436 pto-interacting protein 1 [EC:2.7.11.1] (A)	[T]	Signal transduction mechanisms	Protein tyrosine kinase;; Protein kinase domain	PTI1-like tyrosine-protein kinase 3 GN=PTI13 OS=Arabidopsis thaliana (Mouse-ear cress) PE=1 SV=1	T	Signal transduction mechanisms	putative Pto kinase interactor 1 [Oryza sativa Japonica Group]
Os09g0516451	[MG]	--	Molecular Function: nucleotide binding (GO:0000166);; Molecular Function: 3-beta-hydroxy-delta5-steroid dehydrogenase activity (GO:0003854);; Molecular Function: hydroxyacylglutathione hydrolase activity (GO:0004416);; Cellular Component: endoplasmic reticulum (GO:0005783);; Cellular Component: plasma membrane (GO:0005886);; Biological Process: steroid biosynthetic process (GO:0006694);; Biologic…	--	[IE]	--	3-beta hydroxysteroid dehydrogenase/isomerase family;; NAD dependent epimerase/dehydratase family	3beta-hydroxysteroid-dehydrogenase/decarboxylase isoform 2 GN=T1D16.10 OS=Arabidopsis thaliana (Mouse-ear cress) PE=2 SV=2	EI	--	hypothetical protein OsI_32045 [Oryza sativa Indica Group]
Os06g0524700	--	--	--	--	--	--	Plant protein of unknown function	UPF0481 protein At3g47200 GN=At3g47200 OS=Arabidopsis thaliana (Mouse-ear cress) PE=2 SV=1	S	Function unknown	Os06g0524700 [Oryza sativa Japonica Group]
Os06g0521200	--	--	Molecular Function: peroxidase activity (GO:0004601);; Biological Process: response to oxidative stress (GO:0006979);; Cellular Component: cytoplasmic membrane-bounded vesicle (GO:0016023);; Molecular Function: heme binding (GO:0020037);; Molecular Function: metal ion binding (GO:0046872);; Biological Process: oxidation-reduction process (GO:0055114);;	K00430|0|dosa:Os06t0521200-00|Os06g0521200; Similar to peroxidase 52.; K00430 peroxidase [EC:1.11.1.7] (A)	--	--	Peroxidase;; Peroxidase	Peroxidase 4 {ECO:0000250|UniProtKB:Q42578} (Precursor) OS=Vitis vinifera (Grape) PE=1 SV=1	R	General function prediction only	Os06g0521200 [Oryza sativa Japonica Group]
Os09g0512066	--	--	Cellular Component: endoplasmic reticulum (GO:0005783);; Biological Process: protein transport (GO:0015031);; Cellular Component: membrane (GO:0016020);;	--	[UO]	--	Plug domain of Sec61p	--	U	Intracellular trafficking, secretion, and vesicular transport	Os09g0512000 [Oryza sativa Japonica Group]
Os09g0507600	--	--	Cellular Component: endoplasmic reticulum membrane (GO:0005789);; Cellular Component: Golgi apparatus (GO:0005794);; Biological Process: intracellular protein transport (GO:0006886);; Molecular Function: protein transmembrane transporter activity (GO:0008320);; Cellular Component: integral component of membrane (GO:0016021);; Cellular Component: ER to Golgi transport vesicle (GO:0030134);; Biolog…	--	[U]	Intracellular trafficking, secretion, and vesicular transport	emp24/gp25L/p24 family/GOLD	Transmembrane emp24 domain-containing protein p24beta2 (Precursor) GN=At3g07680 OS=Arabidopsis thaliana (Mouse-ear cress) PE=1 SV=1	U	Intracellular trafficking, secretion, and vesicular transport	hypothetical protein OsJ_29951 [Oryza sativa Japonica Group]
Os06g0530200	--	--	Cellular Component: plastid (GO:0009536);;	--	--	--	--	--	S	Function unknown	Os06g0530200 [Oryza sativa Japonica Group]
Os09g0516700	--	--	--	--	--	--	Plant protein of unknown function (DUF936)	--	S	Function unknown	Os09g0516700 [Oryza sativa Japonica Group]
Os09g0514550	--	--	Biological Process: chromatin silencing (GO:0006342);; Biological Process: regulation of flower development (GO:0009909);; Biological Process: histone H3-K9 methylation (GO:0051567);;	--	--	--	--	--	S	Function unknown	hypothetical protein OsJ_29999 [Oryza sativa Japonica Group]
Os09g0507350	[Q]	Secondary metabolites biosynthesis, transport and catabolism	Molecular Function: copper ion binding (GO:0005507);; Cellular Component: extracellular region (GO:0005576);; Molecular Function: oxidoreductase activity (GO:0016491);; Biological Process: oxidation-reduction process (GO:0055114);;	--	[Q]	Secondary metabolites biosynthesis, transport and catabolism	Multicopper oxidase;; Multicopper oxidase	L-ascorbate oxidase (Precursor) OS=Cucumis sativus (Cucumber) PE=1 SV=1	Q	Secondary metabolites biosynthesis, transport and catabolism	Os09g0507300 [Oryza sativa Japonica Group]
Os09g0507800	[J]	Translation, ribosomal structure and biogenesis	Molecular Function: structural constituent of ribosome (GO:0003735);; Cellular Component: nucleolus (GO:0005730);; Cellular Component: plasma membrane (GO:0005886);; Biological Process: translation (GO:0006412);; Cellular Component: chloroplast (GO:0009507);; Cellular Component: cytosolic large ribosomal subunit (GO:0022625);; Biological Process: ribosome biogenesis (GO:0042254);;	K02936|3.79476e-148|osa:4347522|Os09g0507800; K02936 large subunit ribosomal protein L7Ae (A)	[J]	Translation, ribosomal structure and biogenesis	Ribosomal protein L7Ae/L30e/S12e/Gadd45 family	60S ribosomal protein L7a OS=Oryza sativa subsp. japonica (Rice) PE=2 SV=1	J	Translation, ribosomal structure and biogenesis	Os08g0326400 [Oryza sativa Japonica Group]
Os09g0507400	--	--	--	--	--	--	--	--	S	Function unknown	Os09g0507400 [Oryza sativa Japonica Group]
Os09g0514700	--	--	Cellular Component: cytosol (GO:0005829);;	--	--	--	--	--	S	Function unknown	hypothetical protein OsJ_30001 [Oryza sativa Japonica Group]
Os09g0514100	[E]	Amino acid transport and metabolism	Molecular Function: aspartic-type endopeptidase activity (GO:0004190);; Cellular Component: plastid (GO:0009536);; Cellular Component: integral component of membrane (GO:0016021);; Molecular Function: oxidoreductase activity (GO:0016491);; Biological Process: oxidation-reduction process (GO:0055114);;	--	--	--	FAD dependent oxidoreductase;; FAD binding domain	--	R	General function prediction only	Os09g0514100 [Oryza sativa Japonica Group]
Os09g0512700	--	--	Cellular Component: mitochondrion (GO:0005739);; Cellular Component: endoplasmic reticulum (GO:0005783);;	K14001|0|osa:4347551|Os09g0512700; K14001 nucleotide exchange factor SIL1 (A)	[O]	Posttranslational modification, protein turnover, chaperones	Nucleotide exchange factor Fes1	--	O	Posttranslational modification, protein turnover, chaperones	Os09g0512700 [Oryza sativa Japonica Group]
Os09g0513900	--	--	Molecular Function: DNA binding (GO:0003677);; Cellular Component: mitochondrion (GO:0005739);; Cellular Component: plastid (GO:0009536);; Molecular Function: protein dimerization activity (GO:0046983);;	--	--	--	--	--	L	Replication, recombination and repair	hypothetical protein OsJ_29993 [Oryza sativa Japonica Group]
Os06g0521000	--	--	Molecular Function: chromatin binding (GO:0003682);; Cellular Component: ribosome (GO:0005840);;	--	--	--	No apical meristem-associated C-terminal domain;; Myb/SANT-like DNA-binding domain	Glutathione S-transferase T3 GN=K1O13.1 OS=Arabidopsis thaliana (Mouse-ear cress) PE=2 SV=1	S	Function unknown	Os06g0521000 [Oryza sativa Japonica Group]
Os06g0530300	[S]	Function unknown	Cellular Component: plastid (GO:0009536);;	--	--	--	Divergent PAP2 family	--	S	Function unknown	Os06g0530300 [Oryza sativa Japonica Group]
Os06g0524900	--	--	Biological Process: defense response (GO:0006952);; Molecular Function: ADP binding (GO:0043531);;	--	[T]	Signal transduction mechanisms	NB-ARC domain	Disease resistance protein RPP13 GN=RPP13 OS=Arabidopsis thaliana (Mouse-ear cress) PE=2 SV=2	T	Signal transduction mechanisms	Os06g0524900 [Oryza sativa Japonica Group]
Os09g0511900	[G]	Carbohydrate transport and metabolism	Biological Process: carbohydrate metabolic process (GO:0005975);; Molecular Function: beta-glucosidase activity (GO:0008422);; Cellular Component: cytoplasmic membrane-bounded vesicle (GO:0016023);;	K01188|0|osa:4347547|Os09g0511900; K01188 beta-glucosidase [EC:3.2.1.21] (A)	[G]	Carbohydrate transport and metabolism	Glycosyl hydrolase family 1	Probable inactive beta-glucosidase 33 (Precursor) GN=BGLU33 OS=Oryza sativa subsp. japonica (Rice) PE=2 SV=2	G	Carbohydrate transport and metabolism	Os09g0511900 [Oryza sativa Japonica Group]
Os09g0512950	--	--	--	--	--	--	--	--	R	General function prediction only	unnamed protein product [Oryza sativa Japonica Group]
Os09g0507200	--	--	Biological Process: cell fate specification (GO:0001708);; Molecular Function: DNA binding (GO:0003677);; Molecular Function: sequence-specific DNA binding transcription factor activity (GO:0003700);; Cellular Component: nucleus (GO:0005634);; Biological Process: regulation of transcription, DNA-templated (GO:0006355);; Biological Process: maintenance of floral meristem identity (GO:0010076);; Bi…	--	[K]	Transcription	SRF-type transcription factor (DNA-binding and dimerisation domain);; K-box region	MADS-box transcription factor 8 OS=Oryza sativa subsp. japonica (Rice) PE=1 SV=1	K	Transcription	Os09g0507200 [Oryza sativa Japonica Group]
Os06g0527500	--	--	Molecular Function: intracellular cyclic nucleotide activated cation channel activity (GO:0005221);; Molecular Function: inward rectifier potassium channel activity (GO:0005242);; Cellular Component: plasma membrane (GO:0005886);; Biological Process: potassium ion transport (GO:0006813);; Biological Process: calcium ion transport (GO:0006816);; Biological Process: response to fungus (GO:0009620);…	K05391|2.77485e-29|osa:4341189|Os06g0527100; K05391 cyclic nucleotide gated channel, other eukaryote (A)	[PT]	--	--	Probable cyclic nucleotide-gated ion channel 3 GN=CNGC3 OS=Arabidopsis thaliana (Mouse-ear cress) PE=2 SV=2	P	Inorganic ion transport and metabolism	hypothetical protein OsI_23212 [Oryza sativa Indica Group]
Os09g0516750	--	--	--	--	--	--	Plant protein of unknown function (DUF936)	--	S	Function unknown	hypothetical protein OsJ_30017 [Oryza sativa Japonica Group]
Os09g0508200	--	--	Cellular Component: cytoplasmic membrane-bounded vesicle (GO:0016023);;	--	--	--	Pollen proteins Ole e I like	Pollen-specific protein-like At4g18596 (Precursor) GN=At4g18596 OS=Arabidopsis thaliana (Mouse-ear cress) PE=2 SV=1	R	General function prediction only	hypothetical protein OsJ_29955 [Oryza sativa Japonica Group]
Os09g0515200	[O]	Posttranslational modification, protein turnover, chaperones	Molecular Function: threonine-type endopeptidase activity (GO:0004298);; Cellular Component: nucleus (GO:0005634);; Cellular Component: proteasome core complex (GO:0005839);; Biological Process: gluconeogenesis (GO:0006094);; Biological Process: glycolytic process (GO:0006096);; Biological Process: fatty acid beta-oxidation (GO:0006635);; Biological Process: toxin catabolic process (GO:0009407);;…	K02736|6.11231e-151|osa:4347573|Os09g0515200; K02736 20S proteasome subunit beta 7 [EC:3.4.25.1] (A)	[O]	Posttranslational modification, protein turnover, chaperones	Proteasome subunit	Proteasome subunit beta type-4 (Precursor) GN=F13N6.3 OS=Arabidopsis thaliana (Mouse-ear cress) PE=1 SV=2	O	Posttranslational modification, protein turnover, chaperones	Os09g0515200 [Oryza sativa Japonica Group]
Os09g0514300	--	--	Cellular Component: plastid (GO:0009536);;	--	[R]	General function prediction only	--	--	R	General function prediction only	hypothetical protein OsJ_29997 [Oryza sativa Japonica Group]
Os06g0527100	--	--	Molecular Function: intracellular cyclic nucleotide activated cation channel activity (GO:0005221);; Molecular Function: inward rectifier potassium channel activity (GO:0005242);; Cellular Component: plasma membrane (GO:0005886);; Biological Process: potassium ion transport (GO:0006813);; Biological Process: calcium ion transport (GO:0006816);; Biological Process: response to fungus (GO:0009620);…	K05391|0|osa:4341189|Os06g0527100; K05391 cyclic nucleotide gated channel, other eukaryote (A)	[PT]	--	Ion transport protein;; Cyclic nucleotide-binding domain	Cyclic nucleotide-gated ion channel 1 GN=CNGC1 OS=Arabidopsis thaliana (Mouse-ear cress) PE=1 SV=1	P	Inorganic ion transport and metabolism	Os06g0527100 [Oryza sativa Japonica Group]
Os09g0507550	--	--	Molecular Function: peroxidase activity (GO:0004601);; Biological Process: response to oxidative stress (GO:0006979);; Cellular Component: cytoplasmic membrane-bounded vesicle (GO:0016023);; Molecular Function: heme binding (GO:0020037);; Molecular Function: metal ion binding (GO:0046872);; Biological Process: oxidation-reduction process (GO:0055114);;	K00430|2.37354e-125|osa:4347520|Os09g0507500; K00430 peroxidase [EC:1.11.1.7] (A)	--	--	Peroxidase	Peroxidase 73 (Precursor) GN=K8K14.13 OS=Arabidopsis thaliana (Mouse-ear cress) PE=1 SV=1	G	Carbohydrate transport and metabolism	hypothetical protein OsI_31969 [Oryza sativa Indica Group]
Os06g0530400	--	--	Molecular Function: DNA binding (GO:0003677);; Cellular Component: nucleus (GO:0005634);; Biological Process: regulation of transcription, DNA-templated (GO:0006355);; Biological Process: plant-type secondary cell wall biogenesis (GO:0009834);; Biological Process: positive regulation of cell fate commitment (GO:0010455);; Biological Process: root cap development (GO:0048829);;	--	--	--	No apical meristem (NAM) protein	NAC domain-containing protein 76 OS=Oryza sativa subsp. japonica (Rice) PE=2 SV=2	K	Transcription	putative OsNAC7 protein [Oryza sativa Japonica Group]
Os06g0521400	--	--	Molecular Function: peroxidase activity (GO:0004601);; Biological Process: response to oxidative stress (GO:0006979);; Cellular Component: cytoplasmic membrane-bounded vesicle (GO:0016023);; Molecular Function: heme binding (GO:0020037);; Molecular Function: metal ion binding (GO:0046872);; Biological Process: oxidation-reduction process (GO:0055114);;	--	--	--	Peroxidase	Peroxidase 4 {ECO:0000250|UniProtKB:Q42578} (Precursor) OS=Vitis vinifera (Grape) PE=1 SV=1	R	General function prediction only	Os06g0521400 [Oryza sativa Japonica Group]
Os09g0516200	--	--	Molecular Function: sequence-specific DNA binding transcription factor activity (GO:0003700);; Cellular Component: nucleus (GO:0005634);; Biological Process: regulation of transcription, DNA-templated (GO:0006355);; Molecular Function: sequence-specific DNA binding (GO:0043565);;	--	--	--	bZIP transcription factor;; Basic region leucine zipper	Transcription factor RF2a OS=Oryza sativa subsp. japonica (Rice) PE=1 SV=1	K	Transcription	RecName: Full=Transcription factor RF2a [Oryza sativa Japonica Group]
Os06g0526400	--	--	--	K14496|2.85171e-109|dosa:Os06t0526400-00|Os06g0526400; Similar to AT-rich element binding factor 3.; K14496 abscisic acid receptor PYR/PYL family (A)	--	--	Polyketide cyclase / dehydrase and lipid transport	Abscisic acid receptor PYL8 GN=MFH8.10 OS=Arabidopsis thaliana (Mouse-ear cress) PE=1 SV=1	R	General function prediction only	hypothetical protein OsJ_21539 [Oryza sativa Japonica Group]
note: "--" indicates no annotation in database
