# Supplementary material for: Identification of candidate genes controlling chilling tolerance of rice in the cold region at the booting stage by BSA-Seq and RNA-Seq
Source: R Soc Open Sci. 2020 Nov 18;7(11):201081. doi: 10.1098/rsos.201081 (PMC7735347; doi:10.1098/rsos.201081)
Supplement: Table S9 [file rsos201081supp9.xlsx]

## Sheet: Sheet1
Table S9 Gene expression levels after 0, 2, and 4 days of low-temperature treatment in LJ11
Gene ID	11_0	11_4	11_2
Os01g0100100	7.60961	6.30235	7.22621
Os01g0100200	10.4686	6.76223	12.3686
Os01g0100466	4.65538	3.63199	3.12418
Os01g0100600	8.83056	4.37251	2.74452
Os01g0100650	29.5991	18.1456	9.29101
Os01g0100700	135.001	92.1818	77.4588
Os01g0100800	9.36024	5.50858	6.13602
Os01g0100900	22.4739	12.7104	9.2469
Os01g0101150	94.8616	17.1984	14.8312
Os01g0101300	6.50129	10.786	14.8593
Os01g0101600	54.3028	11.1257	13.6844
Os01g0102000	0.235839	17.4341	30.6928
Os01g0102300	137.827	15.4697	7.27372
Os01g0102400	1.76643	0.0103102	0
Os01g0102500	30.8418	15.9222	18.7681
Os01g0102600	120.805	67.304	85.5255
Os01g0102800	3.05089	5.71575	5.51827
Os01g0102850	14.5588	5.38683	1.8689
Os01g0102900	7484.91	180.82	241.172
Os01g0103000	2.5762	6.36588	11.7423
Os01g0103075	5.86028	11.7177	24.4785
Os01g0103100	0.676208	1.61604	1.76967
Os01g0103600	23.3742	19.629	26.1716
Os01g0103650	0.613579	1.15425	1.90217
Os01g0103700	1.27804	1.99516	1.7651
Os01g0103800	8.55795	8.54226	24.7196
Os01g0104000	8.34474	20.0649	33.9611
Os01g0104100	43.8236	22.6534	23.4454
Os01g0104400	368.497	290.192	302.174
Os01g0104600	13.6912	7.75619	11.3396
Os01g0104800	10.0536	10.3848	9.18291
Os01g0104900	7.88284	68.4524	141.073
Os01g0105300	5.27803	7.87716	6.30378
Os01g0105400	16.8987	23.5575	31.8191
Os01g0105800	9.6692	6.73244	4.02253
Os01g0105900	100.95	40.9352	44.5918
Os01g0106200	109.903	88.809	96.546
Os01g0106300	0.531073	21.2339	13.0131
Os01g0106400	2.6428	55.6763	117.494
Os01g0106500	18.7255	39.1764	22.4417
Os01g0106600	8.93933	5.05958	4.42938
Os01g0106700	14.2172	13.4415	9.05729
Os01g0106800	124.026	146.036	179.988
Os01g0106900	125.918	14.2629	14.3162
Os01g0107000	27.1441	14.6235	17.1435
Os01g0107400	1.63209	8.46365	3.17726
Os01g0107750	0.595405	1.03929	1.19792
Os01g0107900	47.0707	21.5754	21.5486
Os01g0108000	8.16044	7.26566	10.4171
Os01g0108200	13.1764	8.14612	10.7808
Os01g0108400	3.71605	0.033813	0
Os01g0108600	47.2718	55.3415	24.2217
Os01g0108800	1.59232	0.753248	2.48463
Os01g0109000	30.8689	23.3383	19.9407
Os01g0109300	22.5936	10.8037	14.3919
Os01g0109432	1.22385	3.15022	6.27215
Os01g0109500	1.51929	0.989104	3.68849
Os01g0109700	24.6902	15.3974	25.4123
Os01g0109750	6.40731	7.05296	10.6743
Os01g0110100	6.52481	10.0632	0.608317
Os01g0110200	7.45077	458.332	23.5043
Os01g0110400	14.5384	27.5015	47.1941
Os01g0110500	4.25325	5.76944	17.7006
Os01g0110600	0.613127	1.22027	1.86008
Os01g0110700	0.398331	1.84825	3.71202
Os01g0110800	0.585985	27.1426	161.578
Os01g0111100	73.4348	20.9523	15.2089
Os01g0111200	25.4541	37.0751	49.2311
Os01g0111400	4.68241	5.20876	9.0411
Os01g0111700	1.43342	1.99527	0.387723
Os01g0111800	6.25911	107.335	43.5509
Os01g0111900	19.7232	989.198	165.004
Os01g0112000	0.19629	15.5853	5.04237
Os01g0112201	5.46123	4.15372	5.56219
Os01g0112300	5.52784	31.6018	82.7688
Os01g0112500	12.8156	25.3686	13.3632
Os01g0113400	1.0317	3.83814	6.31404
Os01g0113450	1.46194	3.2734	3.93949
Os01g0113650	1.21984	0.730228	1.01291
Os01g0113700	2.01324	2.23862	1.90235
Os01g0114100	2.88908	2.07813	2.94578
Os01g0114300	3.9984	1.02787	1.17307
Os01g0114800	0.525927	1.61274	1.77671
Os01g0115200	1.29812	0.179522	0
Os01g0115750	2.32599	0.0154118	0
Os01g0115800	0.779275	0.82584	2.35094
Os01g0116600	12.7453	54.7483	40.9257
Os01g0116650	2.31005	0.0343181	0
Os01g0116900	2.7864	0.0195545	0.0740198
Os01g0117100	3.3274	1.13594	1.03549
Os01g0117600	0.486783	1.22318	0.123062
Os01g0117900	20.1672	4.59234	14.8228
Os01g0118000	25.6406	71.5728	98.8162
Os01g0118100	16.2305	18.9502	21.3775
Os01g0118300	0.0679036	1.98881	6.13106
Os01g0118400	9.47649	23.0329	5.81214
Os01g0118600	0.46702	7.64348	10.5523
Os01g0118700	13.6746	11.3758	4.98817
Os01g0119000	0.488461	8.91137	4.1202
Os01g0119100	4.61942	278.323	220.524
Os01g0119500	31.9553	15.2219	32.563
Os01g0120300	48.7512	27.5094	23.3899
Os01g0120500	183.338	17.7353	43.8128
Os01g0120600	8.1792	11.4617	9.88931
Os01g0120700	54.813	43.5771	56.6511
Os01g0120800	62.7088	78.6334	58.7697
Os01g0121100	60.0426	121.025	167.462
Os01g0121200	0.696993	5.18526	18.9103
Os01g0121300	4.4858	8.23373	6.88364
Os01g0121400	0.864145	2.02955	1.83882
Os01g0121500	26.2514	3.39703	6.57747
Os01g0121600	139.597	63.0053	38.9996
Os01g0121800	31.4109	33.877	32.0899
Os01g0121950	0.415599	3.37256	2.09385
Os01g0122000	3.30091	22.2034	19.6075
Os01g0122200	0.0845429	7.69846	3.54703
Os01g0122367	0.15932	39.6037	21.6912
Os01g0123700	7.57787	0	0
Os01g0123800	2.38062	2.6282	0.0912646
Os01g0123900	1337.59	1.78433	1.43169
Os01g0124000	546.314	0.556744	0.372789
Os01g0124100	5.06882	18.8441	31.7268
Os01g0124200	209.121	590.565	1000.09
Os01g0124700	7.25879	36.4376	3.5101
Os01g0124900	2.0827	2.73409	3.4747
Os01g0125600	0.836486	31.5144	121.299
Os01g0125700	4.27406	9.18142	15.9662
Os01g0125800	2.01959	1.73776	2.91275
Os01g0125850	3.50966	2.10455	6.77837
Os01g0125900	8.3604	8.31869	9.82531
Os01g0126200	32.8748	3.06541	2.66034
Os01g0126600	4.96696	8.73644	11.7992
Os01g0127300	84.888	15.7249	28.9664
Os01g0127400	6.33176	2.58535	4.50964
Os01g0127500	0.21125	13.9592	127.593
Os01g0127700	30.3343	15.1323	3.11394
Os01g0127900	3.5169	6.90066	1.53694
Os01g0128000	0.0184304	4.95047	0.196836
Os01g0128200	6.69477	8.40952	3.45202
Os01g0128300	85.5552	91.2909	140.302
Os01g0128700	3.84087	1.6418	4.82655
Os01g0128800	34.4441	19.6235	18.2806
Os01g0129200	0.0459067	5.12237	6.5492
Os01g0129500	0.483427	9.21984	7.29777
Os01g0129550	0.316905	5.75248	4.40007
Os01g0130000	19.2142	14.3841	4.94216
Os01g0130100	22.4506	15.4686	6.04736
Os01g0130200	36.9589	39.2803	12.4349
Os01g0130400	1.55933	2.97639	18.8011
Os01g0130500	0.473418	1.24176	6.86678
Os01g0130900	58.9639	27.4817	32.6687
Os01g0131300	187.339	67.759	50.5354
Os01g0131450	115.003	208.69	347.94
Os01g0131600	527.834	1067.4	1270.29
Os01g0131800	21.4629	34.3505	33.875
Os01g0132000	37.8664	15.1401	14.4907
Os01g0132200	0.0896373	1.99144	3.16208
Os01g0132400	0.174099	1.82523	12.7393
Os01g0132500	25.1651	15.1771	5.69076
Os01g0132700	17.7361	20.6042	19.3405
Os01g0132766	90.7873	15.4256	10.1417
Os01g0133100	0.13617	1.14558	4.44715
Os01g0133200	0	2.1003	15.6302
Os01g0133400	9.09545	16.6188	36.2162
Os01g0133500	8.7655	4.96533	9.11841
Os01g0133650	1.6205	1.68437	1.05019
Os01g0133832	0.244662	3.90849	6.80011
Os01g0133900	0.172616	11.8551	23.7001
Os01g0134500	4.57787	18.5215	42.9962
Os01g0134700	40.158	14.4095	15.1889
Os01g0134850	0	0.0846875	2.54615
Os01g0134900	1.06573	11.7976	3.36685
Os01g0135600	5.53322	2.57071	0.618809
Os01g0135700	2236.52	53.4917	90.4651
Os01g0135900	93.0002	317.016	98.5292
Os01g0136050	0.233436	6.3589	4.97044
Os01g0136100	1.02927	16.9944	1.12102
Os01g0136200	2.54799	121.873	19.2674
Os01g0136300	4.83234	9.59923	0.19099
Os01g0136400	27.1556	3.13833	1.26896
Os01g0136600	10.387	24.9389	24.8615
Os01g0136850	7.25324	2.11958	0.579933
Os01g0137200	0.641228	1.25727	0.558334
Os01g0137282	0.796816	0.813136	1.85923
Os01g0138500	6.60772	6.19954	1.01588
Os01g0138600	0.728525	1.6092	1.72576
Os01g0138800	4.55141	1.83132	1.39232
Os01g0138900	85.1813	9.52701	4.8864
Os01g0139000	1.45656	5.94223	8.86998
Os01g0139200	164.865	54.6875	95.7214
Os01g0139700	14.5899	2.57637	2.407
Os01g0139900	0.082451	1.73764	0.169125
Os01g0140100	2.46857	62.3537	254.881
Os01g0140400	0.999318	10.9282	32.2406
Os01g0140500	116.098	164.02	189.675
Os01g0141000	1.6771	1.58422	1.85093
Os01g0141100	102.718	44.4365	47.6665
Os01g0141150	5.02878	1.31242	2.92634
Os01g0141600	17.2853	4.00535	1.77974
Os01g0141700	3.1354	4.03828	4.90635
Os01g0141900	6.26935	7.52849	10.7232
Os01g0142100	64.2728	5.64556	2.50478
Os01g0142200	6.55544	3.1445	2.36704
Os01g0142300	10.2285	3.36625	16.4539
Os01g0142500	11.5335	29.4771	29.279
Os01g0142800	12.5437	8.86573	12.9522
Os01g0142875	70.5445	54.5528	73.7221
Os01g0143100	9.52116	3.90499	2.84602
Os01g0143300	6.29209	6.88072	8.11036
Os01g0143350	3.31645	3.52931	4.81628
Os01g0143800	119.636	52.1534	32.1868
Os01g0143900	12.8798	27.4788	17.759
Os01g0144000	11.1644	48.0055	79.2903
Os01g0144100	31.9067	1.44255	0.475355
Os01g0144200	5.29247	7.52298	6.30152
Os01g0144340	5.43565	3.59006	4.88794
Os01g0144600	13.7709	12.5841	16.8467
Os01g0144700	20.9826	32.0338	27.4389
Os01g0144800	5.65498	0.600391	0.496698
Os01g0146600	0	1.86905	0.125009
Os01g0147200	25.9886	22.4732	26.396
Os01g0147300	0.549189	2.32059	5.49603
Os01g0147700	8.42357	11.7384	22.1551
Os01g0147800	0.135372	0.755588	4.18278
Os01g0147850	0.166507	1.64265	11.2535
Os01g0147900	414.523	276.816	386.45
Os01g0148000	25.7635	31.3906	47.6511
Os01g0148500	8.87337	5.06216	8.69041
Os01g0148700	50.6989	31.4708	43.2062
Os01g0149200	913.407	128.099	48.7761
Os01g0149400	76.0099	48.7202	130.116
Os01g0149600	48.1925	36.9897	87.1321
Os01g0149900	4.9853	1.24093	0.418077
Os01g0150000	51.5882	38.1007	82.3818
Os01g0150100	28.0243	10.5602	14.0057
Os01g0151100	23.9225	11.6409	13.8897
Os01g0151200	212.061	30.9155	22.7851
Os01g0151400	57.4326	35.8639	7.09525
Os01g0151600	5.72151	8.78893	12.0384
Os01g0151700	8.32257	4.69647	15.8264
Os01g0151750	7.26102	1.83312	14.6661
Os01g0152300	60.8045	95.3859	159.784
Os01g0152600	0.833329	2.16354	2.87403
Os01g0152700	112.413	266.867	225.083
Os01g0152850	1.16102	0.354486	0.535536
Os01g0152900	92.9796	70.4852	168.728
Os01g0152950	3.78767	6.09788	11.2972
Os01g0153100	147.91	74.6565	216.972
Os01g0153300	261.949	75.3201	227.064
Os01g0153400	22.4634	10.386	8.15034
Os01g0153550	0.0203514	2.96754	0.168465
Os01g0153625	0	8.54309	0.81006
Os01g0154000	2.41033	0.246771	0.294327
Os01g0154300	0	2.55555	1.30325
Os01g0154600	0.338023	1.01486	1.72985
Os01g0155000	0.93167	4.46821	6.06596
Os01g0155400	15.1738	7.64988	5.84294
Os01g0155500	134.009	1.04496	0.223899
Os01g0155600	76.5512	89.6554	77.544
Os01g0156300	0.8012	7.67826	20.8059
Os01g0157200	0.0220034	0.162902	19.0818
Os01g0157400	0.123265	0.192468	4.28367
Os01g0157500	0.401279	0.0656335	1.67033
Os01g0157600	0.300472	0.151666	17.1995
Os01g0157800	2.99347	2.72175	2.10626
Os01g0157900	112.895	73.5861	73.1654
Os01g0158000	7.65654	10.959	13.2413
Os01g0158100	51.6549	9.23037	12.9789
Os01g0158200	16.3088	8.1248	17.7754
Os01g0158400	3.86557	0.464173	0.116648
Os01g0158500	2.62927	2.38927	1.96084
Os01g0158900	11.4053	20.345	31.6099
Os01g0159000	0.133337	14.6192	37.7612
Os01g0159200	1.77105	237.346	4.00829
Os01g0159250	0.648313	78.2219	2.14602
Os01g0159300	38.5202	10.1241	16.7664
Os01g0159400	13.4096	23.1423	31.2549
Os01g0159800	0.627633	15.6894	29.4912
Os01g0160100	4.77934	21.0553	9.41238
Os01g0160150	1.18342	3.68914	3.7021
Os01g0160800	2.11203	2.48407	0.490719
Os01g0164400	22.1153	21.2045	32.9952
Os01g0164500	6.84385	13.8799	16.2469
Os01g0164600	50.2472	4.98697	7.68457
Os01g0164700	10.331	5.94251	8.17218
Os01g0164800	0.79894	0.92333	1.19751
Os01g0165000	8.0397	10.7765	14.159
Os01g0165100	1.00015	5.72162	2.8997
Os01g0165200	0.624083	2.56878	6.40286
Os01g0165800	16.647	6.65986	10.361
Os01g0166100	34.2511	22.8708	13.4695
Os01g0166300	2.63373	5.74118	4.48323
Os01g0166500	2.35644	76.6314	218.025
Os01g0166700	21.5325	5.99091	2.3828
Os01g0166800	4.20148	2.10778	1.5135
Os01g0167100	4.05647	0.247128	0.284431
Os01g0167400	13.7331	3.20296	2.77036
Os01g0167500	13.3475	65.1431	100.646
Os01g0167600	0.718581	6.7743	3.88321
Os01g0167750	2.81615	1.07221	1.12553
Os01g0167800	1.20125	1.67209	3.25319
Os01g0167900	0.466931	2.97493	5.46971
Os01g0168100	52.7465	17.1003	34.7287
Os01g0168200	8.66657	2.21201	0.54307
Os01g0168300	12.0618	15.8499	20.5585
Os01g0168400	7.80583	15.2723	10.2438
Os01g0168450	18.253	22.4195	26.4865
Os01g0168500	7.07387	12.0246	16.201
Os01g0168600	3.16647	9.088	4.0873
Os01g0168800	0.912316	30.1258	5.42964
Os01g0168850	1.18826	22.2487	7.39293
Os01g0169400	0.187997	7.76645	11.4887
Os01g0169500	7.43308	9.13879	13.5278
Os01g0169800	14.2246	8.51388	6.60068
Os01g0169900	26.3649	85.0628	81.3989
Os01g0170000	18.5058	3.2787	1.22476
Os01g0170051	102.673	7.53619	7.65161
Os01g0170100	3.44122	2.2265	2.42353
Os01g0170300	0.474769	7.56604	14.3765
Os01g0170500	0.432326	15.5673	28.5713
Os01g0170600	11.7677	5.73534	9.91863
Os01g0170700	0.870599	1.23027	0.480557
Os01g0170800	0.699731	1.26916	0.748136
Os01g0170900	0.408192	5.7953	4.0135
Os01g0171000	6.21216	16.7974	20.2477
Os01g0171100	0.0226013	0.365431	2.81537
Os01g0171800	19.3058	4.9478	9.49304
Os01g0172000	8.66674	6.90808	10.8326
Os01g0172100	37.4116	9.53461	4.74574
Os01g0172200	5.24804	22.2598	37.0104
Os01g0172300	12.8726	21.3097	23.509
Os01g0172400	372.758	101.512	149.066
Os01g0172600	7.53072	0.343795	0.0517596
Os01g0172701	13.8069	0.878422	0.87015
Os01g0172800	142.388	107.999	43.9592
Os01g0173100	51.8266	82.614	70.3651
Os01g0173600	0	0.0391704	1.92169
Os01g0173900	12.3063	14.5402	8.18344
Os01g0174000	10.1484	24.752	23.7617
Os01g0174100	10.4769	11.1984	18.9
Os01g0174500	1.7895	4.71267	5.93527
Os01g0174700	3.73297	10.6955	18.2577
Os01g0174900	19.1636	31.4117	37.9629
Os01g0175000	60.3955	69.5994	108.841
Os01g0175100	402.101	101.59	107.719
Os01g0175400	0.388806	14.5765	9.37381
Os01g0175500	1.69375	4.00079	5.2332
Os01g0175700	3.21953	0.384694	0.621811
Os01g0175850	1.49943	2.66821	0.560023
Os01g0176100	1.06665	1.36766	1.01071
Os01g0176400	17.7203	5.3081	12.9964
Os01g0176700	4.6419	9.32638	7.55933
Os01g0176751	10.0993	17.2678	12.0518
Os01g0177100	0.0857972	2.73144	7.03111
Os01g0177200	10.6202	8.89796	13.4022
Os01g0177400	0.0936186	5.51656	5.83803
Os01g0177500	0.144778	22.7509	29.123
Os01g0177900	0.946661	35.9253	69.9133
Os01g0178000	26.6705	11.7772	20.1942
Os01g0178100	15.149	7.7157	7.82117
Os01g0178200	7.94484	3.59363	2.33793
Os01g0178300	7.02054	0.83146	0.526599
Os01g0178400	37.2592	30.5499	74.6814
Os01g0178500	44.6141	126.367	80.2834
Os01g0178850	0	1.02025	6.26297
Os01g0179000	0.908052	11.3841	5.41114
Os01g0179200	100.909	176.326	162.835
Os01g0179400	6.86669	7.34522	8.03516
Os01g0179500	6.12453	10.1546	16.269
Os01g0179600	94.3156	26.7354	37.349
Os01g0179700	29.8497	55.4388	81.2149
Os01g0179800	103.029	16.1964	4.65859
Os01g0180050	0.652411	18.9677	7.68842
Os01g0180300	7.97872	10.0059	17.2692
Os01g0180400	4.57792	13.177	12.1733
Os01g0180600	11.0508	22.9535	14.7147
Os01g0180800	60.9403	70.1289	53.9025
Os01g0180850	11.4141	3.78478	11.9983
Os01g0181000	12.4573	27.6406	30.8954
Os01g0181166	8.79536	20.029	14.9936
Os01g0181300	3.69428	6.87741	6.49843
Os01g0182100	2.35034	6.55993	7.59537
Os01g0182200	54.438	52.6686	109.74
Os01g0182300	0.657945	15.4458	28.4554
Os01g0182400	1.50074	1.45668	1.49468
Os01g0182500	8.35943	9.17105	18.9971
Os01g0182600	986.584	557.491	363.075
Os01g0182700	0.714707	8.60543	5.27177
Os01g0182832	25.8399	41.0969	49.9105
Os01g0183300	4.00513	0.807481	0.0606157
Os01g0183500	0.0770664	3.82829	0.0766968
Os01g0183633	5.21019	5.58173	4.39588
Os01g0183800	28.3775	46.2352	36.4264
Os01g0184000	9.32196	14.2147	8.79808
Os01g0184100	73.2752	135.252	135.762
Os01g0184500	71.5704	40.5319	32.7188
Os01g0184700	2.29213	1.21313	1.04019
Os01g0184800	12.1063	13.8802	29.5954
Os01g0184900	41.7181	52.3034	61.6077
Os01g0185200	48.211	26.4592	45.9675
Os01g0185250	1.72523	5.65577	2.55499
Os01g0185300	277.438	832.59	349.164
Os01g0185400	13.1835	31.4168	19.4627
Os01g0185500	6.47443	3.48229	4.40706
Os01g0186000	0.878527	20.4222	4.96479
Os01g0186200	47.0128	40.5587	64.1518
Os01g0186700	15.4924	17.794	35.1269
Os01g0186900	12.5941	1.39179	0.116187
Os01g0186950	513.93	48.2141	13.328
Os01g0187000	1.25958	4.65247	2.82122
Os01g0187400	12.9717	16.2098	16.745
Os01g0187500	15.8431	29.9766	34.4091
Os01g0187900	24.3773	24.9858	10.4348
Os01g0188100	6.66734	23.0027	40.118
Os01g0188200	5.51809	2.58581	3.58319
Os01g0188400	184.177	79.4544	164.554
Os01g0188900	14.5844	45.1631	37.3482
Os01g0189700	2.33278	8.28516	7.72165
Os01g0189800	21.4667	23.6947	30.9453
Os01g0190000	165.995	102.72	58.1396
Os01g0190300	64.217	24.9364	18.4432
Os01g0190400	1.52907	3.29738	1.79721
Os01g0190500	0.0246593	1.85158	0.940076
Os01g0191100	127.643	143.673	212.058
Os01g0191200	719.015	134.738	53.3982
Os01g0191300	7.43698	20.4547	6.22972
Os01g0191500	20.0715	24.1597	47.3793
Os01g0191700	107.721	25.9275	21.4034
Os01g0191800	0.0978796	0.719202	2.72315
Os01g0191900	31.4964	26.8602	3.51034
Os01g0192000	20.163	128.859	85.6233
Os01g0192101	73.8629	194.928	372.046
Os01g0192300	36.3757	16.6767	7.38449
Os01g0192401	2.31541	12.4672	6.27496
Os01g0192500	1.34712	7.41376	4.09027
Os01g0192600	3.38264	23.8791	15.3841
Os01g0193500	5.15728	2.11069	1.06392
Os01g0193600	3.39431	1.63408	0.928919
Os01g0193700	5.98811	1.7708	1.55335
Os01g0193900	3.14397	4.88353	5.70983
Os01g0194000	376.72	85.1932	26.9104
Os01g0194200	1.45676	1.65384	1.35775
Os01g0194300	18.5214	23.9048	20.137
Os01g0194600	71.6827	36.2745	18.13
Os01g0195000	8.75337	31.9391	32.6349
Os01g0195200	0.917503	18.5526	58.2113
Os01g0195300	3.87228	7.40391	0.823021
Os01g0195400	1.92711	454.12	46.9117
Os01g0195500	63.7969	55.6711	101.356
Os01g0196300	0.205876	2.79264	0.102631
Os01g0196500	19.8159	23.5882	21.2227
Os01g0196600	4.60698	7.0518	7.10152
Os01g0197100	9.49819	9.64394	6.44094
Os01g0197150	12.309	17.7492	9.03652
Os01g0197200	15.0309	18.995	26.0953
Os01g0197350	26.5958	37.9947	54.4621
Os01g0197450	5.96932	11.5638	14.6119
Os01g0197700	4.02865	0.647645	2.61756
Os01g0197900	0.576735	3.83821	6.08094
Os01g0198000	4.96417	16.0324	35.5691
Os01g0198200	42.3115	31.769	43.149
Os01g0198250	5.46477	3.07963	5.36007
Os01g0198500	0.142151	64.3681	44.7188
Os01g0198702	0.445052	2.4305	1.39745
Os01g0198900	141.778	24.7306	7.06956
Os01g0199300	0.147161	1.69118	0.212768
Os01g0199400	32.7879	30.4112	9.34425
Os01g0199700	5.46655	0.0546325	0.387327
Os01g0199900	18.407	7.97154	10.806
Os01g0200000	12.0287	10.3818	14.2513
Os01g0200150	2.59654	1.49426	2.95865
Os01g0200300	3.814	10.3939	0.377342
Os01g0200400	5.70141	5.3735	6.39572
Os01g0200500	24.4368	12.1921	15.2766
Os01g0200600	0.366814	2.41714	2.54165
Os01g0200700	24085	1025.91	63.423
Os01g0201000	15.2956	22.227	13.6189
Os01g0201100	43.892	23.0352	1.0574
Os01g0201200	7.825	3.49069	6.17566
Os01g0201250	1.24331	2.65986	2.38207
Os01g0201275	2.6288	5.51637	5.22522
Os01g0201600	0.889972	132.712	574.078
Os01g0201700	0.531049	39.2121	34.988
Os01g0201900	6.9775	6.80412	5.64241
Os01g0202500	176.645	32.9822	27.2767
Os01g0202800	8.87166	7.02723	2.81332
Os01g0203000	32.6462	41.4289	57.7259
Os01g0203300	3.73818	2.78587	2.33539
Os01g0203400	8.1127	2.84796	0.786833
Os01g0203800	1.83698	1.06231	1.25673
Os01g0203900	35.6924	34.3323	42.8718
Os01g0204000	1.55384	1.63242	1.35552
Os01g0205100	6.79882	7.31274	5.7952
Os01g0205200	1.48396	1.20164	0.191484
Os01g0205300	7.82777	1.40295	4.11318
Os01g0205500	118.067	70.5242	87.9865
Os01g0205600	10.7431	8.44296	6.02494
Os01g0205700	21.1895	49.7009	83.9065
Os01g0205900	0.0843186	6.07796	60.6254
Os01g0206200	23.5371	48.3544	67.3891
Os01g0206300	0.0240862	1.09997	0.249381
Os01g0206600	30.9273	66.3879	62.254
Os01g0206700	1.82397	0.983556	0.740851
Os01g0206800	0.339057	0.916641	1.38932
Os01g0207001	0.408689	1.21156	1.78679
Os01g0207200	0.51322	3.69032	2.16627
Os01g0207400	19.9017	32.6187	46.2172
Os01g0207600	0.486152	2.61115	5.79426
Os01g0207700	0	0.125577	1.18679
Os01g0207900	0.222996	2.69542	0.303319
Os01g0208400	0.269061	2.43119	4.52621
Os01g0208600	13.0802	43.4992	43.3895
Os01g0208700	125.431	9.12592	3.94368
Os01g0208800	281.132	37.9748	16.6194
Os01g0209000	14.0565	7.34623	8.73682
Os01g0209200	12.2869	8.95437	17.1312
Os01g0209400	16.1008	20.2048	16.1829
Os01g0209500	0.280525	1.07553	1.99166
Os01g0209566	0.677113	2.81878	4.85501
Os01g0209700	49.6989	3.7802	1.07162
Os01g0209750	68.3695	4.41606	1.21911
Os01g0209800	10.8652	0.874258	0.737371
Os01g0209901	118.888	4.5013	5.15977
Os01g0210200	0	0.61894	1.87962
Os01g0210300	0.036218	1.82651	7.77982
Os01g0210400	0.200712	1.52688	0.306628
Os01g0210500	340.637	308.973	198.841
Os01g0210550	129.966	51.9973	81.4233
Os01g0210600	255.977	70.8461	120.349
Os01g0210700	1.46557	0.141174	0.0851435
Os01g0210750	2.79825	1.66116	2.01445
Os01g0210800	0.818412	3.86487	6.45504
Os01g0211600	6.63153	2.20912	1.35641
Os01g0211800	1.04863	1.66911	15.3569
Os01g0212000	0.112023	7.93211	35.044
Os01g0212100	15.4324	7.46566	7.8438
Os01g0212400	87.5344	42.4569	85.4573
Os01g0212500	0.293419	16.5169	23.2683
Os01g0212700	3.89506	27.5198	10.7835
Os01g0213400	52.3535	1.18205	0.448508
Os01g0213800	0.227411	2.32477	3.43296
Os01g0214001	2.15651	38.3556	75.1345
Os01g0214200	20.7015	6.35839	5.97037
Os01g0214300	18.8839	10.2039	20.7403
Os01g0214400	45.5427	37.1791	12.4005
Os01g0214600	6.79161	208.563	17.4938
Os01g0214800	58.8225	49.9314	2.14844
Os01g0215100	6.05798	2.46093	0.0814834
Os01g0215500	0.0523558	12.4489	0.856361
Os01g0215700	0.0805693	22.6382	52.0752
Os01g0215725	0.063631	8.18009	25.6794
Os01g0216400	0.0237322	7.41897	1.31469
Os01g0217000	2.32252	3.92994	3.04482
Os01g0217050	0.822241	1.63696	1.726
Os01g0217800	7.00959	5.88311	6.18753
Os01g0217900	34.3566	31.956	21.7193
Os01g0218100	2.94754	5.06841	0.317008
Os01g0218350	0.38232	0.738204	3.89342
Os01g0218500	23.28	117.689	148.483
Os01g0218700	55.8681	19.7755	16.8383
Os01g0218900	16.7854	10.2432	15.322
Os01g0219000	23.227	46.3297	20.1684
Os01g0219100	5.18183	4.48317	10.8438
Os01g0219300	0.634583	3.42416	1.04096
Os01g0219500	0.557228	1.17488	447.506
Os01g0220100	0.0379507	4.49418	0.450186
Os01g0220150	0	2.48918	0.173284
Os01g0220200	65.6952	23.4812	24.0073
Os01g0220300	44.9568	62.93	56.096
Os01g0220400	82.835	49.5568	6.03454
Os01g0220700	9.24689	0.0310352	0.015134
Os01g0221000	6.59916	10.255	8.78884
Os01g0221100	5.79767	7.5295	12.9811
Os01g0221300	3.08485	4.5937	8.43721
Os01g0221400	7.2095	3.01356	15.1311
Os01g0221500	5.23546	1.97202	5.61132
Os01g0221600	40.9534	3.71066	1.91084
Os01g0221900	11.797	6.77265	2.05277
Os01g0222500	2.05995	2.20253	1.77362
Os01g0222600	208.349	41.8286	23.2167
Os01g0223000	3.33722	13.3275	13.259
Os01g0223200	38.2116	20.4666	5.79468
Os01g0223500	44.1586	19.3817	40.9245
Os01g0223700	5.09308	4.36253	3.16014
Os01g0223900	0.0440035	2.43671	5.02222
Os01g0224100	104.567	33.1264	46.2447
Os01g0224166	3.70395	1.10917	1.48768
Os01g0224200	0.29929	1.80067	1.1521
Os01g0224300	5.89869	6.27761	2.36612
Os01g0224400	5.12662	7.17674	6.39021
Os01g0224500	21.0859	19.1226	21.5358
Os01g0225000	5.21133	21.1038	19.0106
Os01g0225100	78.1409	44.7149	52.9956
Os01g0225200	9.93565	21.1289	14.4542
Os01g0225400	6.44272	10.7359	9.99332
Os01g0225550	4.64052	25.0659	9.11822
Os01g0225600	0.059322	1.43876	0.263777
Os01g0226200	0.352832	18.9981	18.6343
Os01g0226300	6.55887	50.502	75.1272
Os01g0226400	0	1.26798	3.76003
Os01g0226450	0.00467517	1.28708	4.32747
Os01g0226500	11.7353	37.2797	15.358
Os01g0226700	0.141586	25.0535	43.8506
Os01g0227100	72.3742	23.0368	22.5961
Os01g0227200	40.5541	36.3317	53.9869
Os01g0227250	24.9511	35.6395	24.9747
Os01g0227300	43.9062	27.6327	27.365
Os01g0227350	48.5899	2.63188	0.755606
Os01g0227400	42.5169	3.46667	0.146532
Os01g0227500	69.8085	2.47352	0.0472253
Os01g0227700	3.14933	0.177751	0
Os01g0227800	31.264	3.79007	0.485171
Os01g0228300	12.3396	11.5389	16.2873
Os01g0228400	10.2051	28.8877	23.9962
Os01g0228450	122.502	272.266	251.714
Os01g0228500	0.296745	4.26851	3.66156
Os01g0228600	147.468	38.9645	21.2504
Os01g0228800	2.60271	7.72701	9.81932
Os01g0229000	0.558884	1.33011	1.75988
Os01g0229100	20.5915	15.5637	25.8
Os01g0229200	49.605	76.5082	79.6843
Os01g0229250	1.85209	1.95907	5.23879
Os01g0229300	0.505476	0.979972	2.07922
Os01g0229400	6.05287	13.3354	19.893
Os01g0229500	86.8117	52.5779	9.58943
Os01g0229900	3.00181	3.08878	3.69492
Os01g0230200	9.16281	6.4989	3.3673
Os01g0230800	1.57901	15.7943	3.27254
Os01g0231000	68.5912	79.9179	105.855
Os01g0231500	27.2979	37.8246	22.0463
Os01g0231700	133.03	132.915	163.739
Os01g0231800	7.08984	33.3252	16.7694
Os01g0231900	14.5789	8.77987	11.7224
Os01g0231950	75.5612	222.815	77.2229
Os01g0232000	34.137	586.111	86.46
Os01g0232200	0.0275763	2.69747	36.6278
Os01g0232300	12.6463	7.99088	9.15764
Os01g0232400	11.0933	12.6771	14.5157
Os01g0232450	3.56727	1.96806	5.88218
Os01g0232500	11.1519	26.4717	33.0547
Os01g0232550	25.3966	68.8499	51.3718
Os01g0232700	34.9454	17.11	13.2064
Os01g0232800	19.3461	35.0309	34.1764
Os01g0233000	131.709	124.362	77.4773
Os01g0233500	0.491023	1.05452	2.02025
Os01g0233900	1.79923	25.2504	12.2884
Os01g0234100	3.14984	1.66266	1.04747
Os01g0234300	8.54929	11.4689	5.86914
Os01g0234700	6.06538	22.8583	5.75891
Os01g0234800	5.94871	15.3209	10.9589
Os01g0234900	30.4891	28.3883	56.8957
Os01g0235100	72.9545	15.1674	28.701
Os01g0235200	2.65918	4.49189	5.32424
Os01g0235300	7.30298	21.9228	15.0837
Os01g0235325	14.5913	26.4145	36.2395
Os01g0235400	9.62898	14.1878	25.6333
Os01g0235700	28.6537	35.1011	42.5859
Os01g0235800	11.8458	11.9912	22.6785
Os01g0235900	234.132	7.88615	0.110841
Os01g0236000	4.65758	5.16111	5.72291
Os01g0236300	4.69488	51.8899	93.4537
Os01g0236400	0.191098	6.48364	33.9715
Os01g0236700	68.7088	14.8834	12.1244
Os01g0236800	9.13974	6.20516	8.67953
Os01g0236900	2.73297	2.36556	3.2692
Os01g0237000	2.46893	0.201209	0.0351243
Os01g0237100	153.182	3.50929	2.00624
Os01g0238200	50.9805	118.713	106.807
Os01g0238287	59.6264	112.894	150.419
Os01g0238500	1249.45	33.5853	8.88488
Os01g0238600	63.8974	104.723	119.189
Os01g0238800	19.7362	29.6503	29.2831
Os01g0238850	10.475	4.93566	6.14508
Os01g0239000	293.568	68.7558	84.795
Os01g0239100	6.89389	5.34347	5.29405
Os01g0239150	7.96506	5.54443	5.89809
Os01g0239200	744.867	107.719	84.2161
Os01g0239300	5.78713	4.20763	2.49558
Os01g0239700	23.181	21.4848	28.0284
Os01g0240700	0	0.229117	2.20507
Os01g0240725	0	0.122941	2.77795
Os01g0241000	28.8697	13.5884	8.5988
Os01g0241100	3.27672	2.99753	3.47884
Os01g0241400	0.106247	2.84623	0.598704
Os01g0242300	4.88523	4.13296	7.48022
Os01g0242500	7.14139	4.41185	3.88213
Os01g0242600	8.72144	9.42661	15.2583
Os01g0242900	22.7479	18.5798	28.1955
Os01g0243000	2.62637	1.72662	1.05899
Os01g0243100	2.07842	2.96251	1.85894
Os01g0243200	5.07526	9.65064	13.261
Os01g0243300	6.69975	1.1959	3.37877
Os01g0243400	23.3239	30.9617	19.9761
Os01g0243600	0.182887	2.16539	1.72242
Os01g0243700	0.138173	2.7138	11.5145
Os01g0243800	1.23783e-05	1.54615	0.968633
Os01g0244400	0	0.0277374	2.87759
Os01g0245532	0	0.250429	1.86884
Os01g0245700	0.0307919	3.78497e-06	4.32546
Os01g0246100	8.29823	6.0295	11.1215
Os01g0246400	32.2916	26.8343	31.511
Os01g0246500	2.62852	7.50823	20.3942
Os01g0246601	0.0668707	1.46354	23.4223
Os01g0246700	269.469	52.1164	6.35152
Os01g0247500	8.91657	15.5427	5.60773
Os01g0247550	6.6864	10.1372	4.77072
Os01g0247600	51.2761	45.6082	34.1095
Os01g0247900	0.090193	2.22542	8.98525
Os01g0248300	0.182754	0.235105	1.37256
Os01g0248400	8.27292	4.26072	9.45283
Os01g0248500	5.30123	0.992699	1.08689
Os01g0248600	13.7304	11.5334	13.5437
Os01g0248850	3.2304	3.52578	0.656447
Os01g0249200	11.0278	640.684	72.9427
Os01g0249300	111.165	51.1692	56.6526
Os01g0249900	0.100541	2.02022	5.42474
Os01g0250600	46.8418	49.2307	28.7058
Os01g0250900	31.9595	18.174	26.9888
Os01g0251100	15.302	9.90089	9.97472
Os01g0251200	5.24465	9.54325	15.6111
Os01g0251400	3.95925	203.048	1717.54
Os01g0252100	57.6344	49.1064	99.149
Os01g0252150	4.70606	3.16255	7.81965
Os01g0252300	0	2.79477	10.5427
Os01g0252600	77.674	0.452643	0.202922
Os01g0252900	4.32134	4.48482	7.17188
Os01g0253100	12.8762	18.2847	22.9449
Os01g0253300	66.8581	104.383	147.868
Os01g0253400	1.29064	7.20481	8.8898
Os01g0253500	0.913424	10.7368	1.49051
Os01g0253600	15.3681	10.4538	14.0135
Os01g0253900	33.8551	10.2384	8.70304
Os01g0254000	117.377	275.171	264.485
Os01g0254100	34.2895	20.1504	21.0684
Os01g0254200	105.733	47.952	52.6632
Os01g0254800	41.7013	28.6356	21.2926
Os01g0254850	2.85576	0.373626	0.64289
Os01g0254900	49.1717	42.2947	55.0563
Os01g0254950	16.3435	8.11118	21.3931
Os01g0255000	136.084	71.3114	80.0622
Os01g0256400	48.9761	50.3277	78.797
Os01g0256500	6649.55	1857.72	3685.99
Os01g0256600	28.8166	39.8684	51.1079
Os01g0256800	1.38007	6.29849	6.76455
Os01g0256900	33.7143	64.9395	63.7091
Os01g0257100	2.98221	116.859	33.3447
Os01g0257300	0.597173	9.91157	0.0363626
Os01g0257400	10.2589	26.9114	36.9292
Os01g0257900	0.28609	1.44526	2.19108
Os01g0258000	13.4912	11.6293	13.1502
Os01g0258600	5.21251	8.94162	10.3062
Os01g0258700	19.1429	43.3936	55.5052
Os01g0259200	13.6002	14.8229	9.53998
Os01g0259400	0.460401	0.77414	1.49863
Os01g0259600	47.4401	23.2084	33.6321
Os01g0259900	3.01195	0.737605	0.734705
Os01g0260700	50.239	34.0299	46.4533
Os01g0260800	17.8344	48.301	27.1491
Os01g0261100	37.1877	28.3931	23.0414
Os01g0261200	80.38	58.2717	58.3135
Os01g0261500	15.808	15.2905	12.57
Os01g0262500	8.26099	7.05516	5.68398
Os01g0262600	6.01864	5.4985	4.92765
Os01g0262700	8.94488	4.14583	4.78095
Os01g0263300	0.48726	65.4956	112.818
Os01g0263500	5.47983	4.60515	6.83578
Os01g0263600	2.37391	8.77559	12.715
Os01g0263900	1.82814	21.4996	104.152
Os01g0264000	0.626499	7.4297	29.9718
Os01g0264400	1.93339	24.9525	33.7924
Os01g0264500	39.9927	56.0197	46.786
Os01g0264600	0	6.98968	0.115918
Os01g0264700	13.0876	18.7709	33.514
Os01g0265000	5.8727	5.0744	6.16021
Os01g0265100	0.9473	18.4333	13.9808
Os01g0265200	10.2031	7.41552	8.82498
Os01g0265400	2.36744	0.798412	1.02793
Os01g0265700	11.3776	13.9808	12.8966
Os01g0265800	55.9221	18.6134	21.2985
Os01g0265900	2.82325	4.11554	7.94553
Os01g0266000	16.1797	14.7729	18.9515
Os01g0266100	2.60458	56.2083	27.567
Os01g0266200	5.27834	2.61427	6.20689
Os01g0266400	1.09698	10.4326	11.637
Os01g0266500	14.1306	15.7272	6.02189
Os01g0266600	43.4202	62.4907	115.648
Os01g0266800	14.3702	10.7854	39.1126
Os01g0267100	8.25786	12.9277	14.2104
Os01g0267200	56.3629	77.9541	94.6526
Os01g0267400	7.94449	6.60119	6.28808
Os01g0267600	4.67596	23.0262	32.6808
Os01g0267800	1.07827	3.96492	2.71413
Os01g0267900	51.0001	50.1509	180.098
Os01g0268100	7.44423	3.31088	4.24156
Os01g0268300	30.6162	17.4462	14.7811
Os01g0268600	6.8174	1.55237	0.716816
Os01g0268800	23.8307	20.9198	20.5529
Os01g0268900	32.1139	13.7477	8.41982
Os01g0269000	9.39559	11.3613	9.16224
Os01g0269100	9.74287	14.1035	19.765
Os01g0269900	4.06065	4.43596	4.0435
Os01g0269950	3.53458	2.97858	4.21767
Os01g0270100	75.0096	278.389	346.17
Os01g0270300	7.30509	6.92798	2.69683
Os01g0270501	22.4291	37.9149	13.2489
Os01g0271000	10.7768	15.34	17.776
Os01g0271200	1.57745	2.69458	6.14676
Os01g0271400	72.2272	19.8194	25.3526
Os01g0271500	19.0939	13.0734	16.0293
Os01g0271700	40.6587	32.5544	24.2714
Os01g0272600	1.24987	3.93674	1.23579
Os01g0272700	0	2.00375	0.264352
Os01g0272800	35.4874	9.03707	4.22743
Os01g0272850	46.9288	8.89794	9.06752
Os01g0273000	80.5024	164.38	216.532
Os01g0273100	0.0425977	0.356967	4.49475
Os01g0273300	12.4068	18.7589	26.895
Os01g0273500	6.90209	6.66836	8.69633
Os01g0273800	2.91113	3.59709	7.11548
Os01g0273850	2.87432	2.1165	3.72082
Os01g0274100	1.84112	0.086084	0
Os01g0274800	0.292931	34.9482	17.9113
Os01g0275300	105.359	101.582	84.6955
Os01g0275500	0.410338	1.69766	0.961672
Os01g0275600	95.0888	717.756	649.739
Os01g0275900	14.651	8.00375	1.48086
Os01g0276000	188.886	188.494	337.465
Os01g0276100	28.3848	33.4171	49.3081
Os01g0276200	8.73568	16.89	16.4937
Os01g0276400	26.6391	8.38354	8.41
Os01g0276500	6.77791	9.11014	13.0766
Os01g0276600	12.9679	60.7826	72.8572
Os01g0276700	15.6147	35.832	50.1761
Os01g0276800	34.9076	53.676	74.0495
Os01g0276900	97.4784	5.87655	3.18043
Os01g0277500	1.39571	4.16147	7.19829
Os01g0277600	6.73292	4.79624	6.57918
Os01g0277700	10.5614	18.4317	26.2318
Os01g0278000	324.178	74.6222	52.2441
Os01g0278200	6.71104	9.11474	7.65193
Os01g0278600	3.65553	3.03727	5.9048
Os01g0278900	408.546	54.5915	31.9638
Os01g0278950	0.773771	4.88604	5.09797
Os01g0278975	1.48543	7.15535	6.61296
Os01g0279100	1040.36	134.144	54.5325
Os01g0279200	38.9905	30.3964	29.3427
Os01g0279300	91.0242	129.512	251.737
Os01g0279400	12.4022	7.91204	7.53672
Os01g0279700	353.146	37.0749	31.0439
Os01g0279800	44.9983	79.6372	89.4761
Os01g0279900	18.4595	21.2316	25.5699
Os01g0280000	20.2901	31.1646	27.9205
Os01g0280200	0.207791	5.9246	3.70309
Os01g0280400	2.41794	2.92035	4.4676
Os01g0280500	0.507146	7.62604	3.29847
Os01g0281000	39.4026	47.7229	111.414
Os01g0281050	60.5068	75.8658	175.806
Os01g0281100	36.0885	62.7152	143.09
Os01g0281400	21.5088	53.4648	94.2977
Os01g0281600	1.73401	225.171	61.365
Os01g0282800	1.32913	37.1524	35.1521
Os01g0282866	3.96093	55.8202	130.868
Os01g0283000	0.293587	0.858086	2.1319
Os01g0283100	31.031	28.3707	67.3894
Os01g0283300	206.167	371.612	71.5722
Os01g0283400	2.26541	8.2185	1.77554
Os01g0283500	8.64759	31.1818	29.5418
Os01g0284500	36.141	116.06	69.7736
Os01g0284700	54.1005	20.1929	23.3151
Os01g0284900	7.02701	4.93817	1.5333
Os01g0285300	0.379823	13.4516	12.5123
Os01g0286000	5.27975	6.78377	5.74862
Os01g0286100	30.8725	32.6857	47.2274
Os01g0286200	21.958	15.4576	38.9017
Os01g0286600	44.1196	17.8688	12.1103
Os01g0286900	1.88134	13.9826	2.54018
Os01g0287600	3.54536	3.49631	0
Os01g0287700	5.3447	5.4778	3.97844
Os01g0288200	0	0.645521	3.32025
Os01g0289600	11.2358	67.4665	1.50541
Os01g0289732	25.3278	154.367	2.25508
Os01g0290000	164.47	302.894	113.953
Os01g0290100	38.5482	26.6395	54.174
Os01g0290600	2.66213	19.7718	6.95435
Os01g0290700	5.87991	126.157	67.8948
Os01g0290800	0.46896	5.24065	9.67746
Os01g0291500	0.417796	79.7974	1.13864
Os01g0291733	2.82342	208.749	6.11327
Os01g0292200	241.508	65.1845	69.4607
Os01g0292700	2.56536	0.886033	0
Os01g0292900	14.1789	10.0793	10.5511
Os01g0293000	12.7988	1.02025	0.558188
Os01g0293100	0.301099	2.61027	53.0121
Os01g0293200	4.88016	5.1866	6.44951
Os01g0294700	52.2702	174.91	15.4097
Os01g0295700	99.472	72.5383	51.8863
Os01g0295900	16.3111	3.69595	3.68371
Os01g0296000	0.315963	4.10606	2.94937
Os01g0296100	28.1621	21.6781	28.9715
Os01g0296200	10.2831	18.2211	1.18514
Os01g0296700	0.105641	6.46101	6.96345
Os01g0297200	2.31519	2.23831	1.92695
Os01g0297700	0.0644983	25.0116	0
Os01g0297950	0.042495	24.5984	0
Os01g0298301	7.35091	9.15172	4.51934
Os01g0298400	3.24741	1.43864	0.0272926
Os01g0298500	4.87338	5.05651	4.1257
Os01g0299400	22.8411	20.6234	28.5823
Os01g0299500	24.8657	18.7038	22.353
Os01g0300200	20.8254	24.0347	72.2168
Os01g0300600	12.5707	7.78348	9.37668
Os01g0300900	0.189541	24.1834	34.9711
Os01g0301000	2.94276	8.94988	11.1769
Os01g0301100	0.0768077	1.26561	1.17627
Os01g0301300	1.83175	2.51672	3.178
Os01g0301700	1.82291	1.15638	1.86828
Os01g0302000	58.3217	3.36219	0.458221
Os01g0302100	3.73946	5.09701	10.8363
Os01g0302250	4.13375	0.468327	1.30133
Os01g0302500	0	4.80063	5.4759
Os01g0302800	19.7768	9.69702	12.5158
Os01g0303000	11399.8	231.536	80.4521
Os01g0303100	1.64274	0.50663	0.443016
Os01g0303200	2.62194	2.71369	2.96362
Os01g0303600	2.58842	5.69583	9.23229
Os01g0303800	5.56459	1.08613	1.58627
Os01g0304000	168.806	146.548	142.229
Os01g0304100	0.255184	3.44405	1.74578
Os01g0304300	5.2983	9.86205	11.8233
Os01g0304400	0.275787	1.02634	2.4947
Os01g0305200	46.7447	23.0748	32.7924
Os01g0305900	5.48185	9.82259	4.94128
Os01g0306400	2.14899	2.49634	1.67701
Os01g0306800	30.9129	13.9703	7.18381
Os01g0306900	11.8488	4.66039	3.44973
Os01g0307500	0.263178	1.87518	0.0190105
Os01g0307624	2.46466	1.91897	1.46896
Os01g0308600	0.688073	47.1313	39.9695
Os01g0309100	0.109229	30.4694	60.144
Os01g0309800	55.7095	2.73148	0.690773
Os01g0309900	16.8392	19.7229	19.8736
Os01g0309966	8.26559	8.18735	13.2624
Os01g0310032	3.47818	3.46864	8.08068
Os01g0310500	22.1529	14.9702	19.5412
Os01g0310800	3.43928	3.44068	4.91546
Os01g0311100	13.9742	4.95165	5.14251
Os01g0311300	3.426	5.82274	4.4463
Os01g0311400	7.36329	19.0936	21.3048
Os01g0311500	3.81151	8.71624	11.1213
Os01g0311600	0	2.2956	0.326369
Os01g0312500	0.624191	17.5043	43.7671
Os01g0312600	0.346836	17.4177	34.0074
Os01g0312800	0	0.888891	2.93076
Os01g0313050	0.0222558	2.68487	8.64281
Os01g0313300	93.0376	45.7711	117.521
Os01g0313600	0	3.46719	0.365181
Os01g0314000	0.97379	1.67241	1.20817
Os01g0314100	13.371	17.1258	32.0267
Os01g0314300	43.151	27.6752	38.107
Os01g0314800	1799.7	181.082	96.1612
Os01g0315600	0.967346	67.5571	84.3299
Os01g0315800	17.4681	46.4982	17.6678
Os01g0315850	30.192	61.7633	33.4783
Os01g0316100	0	1.6237	1.68117
Os01g0316500	24.703	26.6456	28.0967
Os01g0316600	58.427	21.7252	13.1235
Os01g0316800	116.662	87.5391	133.306
Os01g0316900	45.1354	36.6505	63.9009
Os01g0317125	10.9024	11.2503	15.9458
Os01g0317500	13.4722	14.7714	7.85839
Os01g0317800	154.539	130.615	224.719
Os01g0318202	0.0579619	2.37188	3.96374
Os01g0318400	0	6.00009	7.9763
Os01g0318600	1.95918	1.97033	4.21557
Os01g0318700	3.56415	7.75639	9.08489
Os01g0319000	0.146603	20.7278	1.26719
Os01g0319066	0.00214882	7.53146	0.390224
Os01g0320700	22.8418	7.78246	19.3867
Os01g0321300	48.1881	13.936	11.0014
Os01g0321700	8.4505	4.71418	9.2682
Os01g0321800	14.7815	21.2601	29.3227
Os01g0322800	9.95915	7.10339	10.8161
Os01g0323000	0.701408	26.8199	14.2073
Os01g0323100	0.0590114	4.69636	4.0378
Os01g0323300	37.4799	1.49332	2.26191
Os01g0323500	0.316226	4.34215	3.91478
Os01g0323600	5.18221	19.8753	46.5485
Os01g0323775	154.607	1134.37	982.054
Os01g0323950	0	0.135682	1.15161
Os01g0324400	22.147	12.3216	4.67593
Os01g0326000	1.48114	6.35931	21.5307
Os01g0326100	3.45704	0.073573	0.360871
Os01g0327000	20.5398	73.2549	10.7359
Os01g0327100	6.78586	182.762	1.39598
Os01g0327250	0.756119	10.4278	0.144021
Os01g0327500	0.274732	35.7397	71.3326
Os01g0327600	2.8364	2.05028	2.72805
Os01g0327900	7.74271	5.46218	4.10007
Os01g0328300	4.91253	3.35584	4.6162
Os01g0328400	580.4	613.192	608.956
Os01g0328500	7.84447	9.79101	11.5117
Os01g0328600	20.5807	7.04257	9.13004
Os01g0328700	99.7328	44.5426	98.9145
Os01g0328900	4.10702	5.90412	5.48155
Os01g0329400	28.7046	50.4644	65.9687
Os01g0329800	2.7448	17.0942	29.3147
Os01g0329900	1.42161	54.0724	10.3439
Os01g0330100	0.75561	3.19903	12.9873
Os01g0331100	11.2974	1.06645	4.74204
Os01g0331900	21.0232	21.2967	32.5049
Os01g0332100	351.828	7.59696	7.08146
Os01g0332150	40.4189	0.549292	0.90633
Os01g0332200	2.15697	2.39941	3.79076
Os01g0332800	50.704	0.123035	0.0470369
Os01g0332900	3.05445	1.04717	4.7177
Os01g0335600	5.4737e-05	2.20872	0.195603
Os01g0335700	1.8352	2.51637	3.01006
Os01g0337160	6.06197	10.5008	12.7433
Os01g0337180	6.1638	5.50938	3.6296
Os01g0337500	0.13085	2.87827	0.429221
Os01g0337600	24.3053	22.8158	24.9432
Os01g0337700	13.2709	6.69475	1.4398
Os01g0337900	13.0276	11.5981	19.7245
Os01g0338000	42.2014	45.6267	90.9739
Os01g0338100	15.4281	16.4759	28.0882
Os01g0338150	1.35994	1.69843	3.14829
Os01g0338200	16.471	11.1775	23.9166
Os01g0338600	54.8572	21.3848	35.9186
Os01g0339500	15.256	0.700593	0.341544
Os01g0339600	2.98624	0.687807	0.555889
Os01g0339900	34.3788	17.313	24.035
Os01g0341000	0.749322	4.8263	2.77855
Os01g0341200	1.74372	22.996	12.5768
Os01g0342500	30.6822	3.15219	0.912694
Os01g0342800	14.1142	34.2602	39.7741
Os01g0342900	0.29674	1.00624	1.31042
Os01g0343001	0.67148	3.65473	5.19999
Os01g0343200	7.86736	9.5095	13.443
Os01g0343300	8.21536	38.7617	28.5492
Os01g0343350	8.14954	14.6601	15.1696
Os01g0343500	4.25927	2.11459	2.07957
Os01g0343780	4.26083	1.45387	2.69771
Os01g0346250	10.4161	1.84814	1.21037
Os01g0346400	1.63468	0.738929	0.252115
Os01g0346600	1.81301	1.57404	0.812859
Os01g0346700	61.8371	27.3909	35.3243
Os01g0347000	0.003622	0.785171	4.13517
Os01g0347100	1.47729	12.2941	7.83351
Os01g0347200	2.1454	1.62579	1.1064
Os01g0348600	33.8562	53.0452	57.728
Os01g0348700	102.21	126.528	212.666
Os01g0348900	2.03154	215.516	8.60565
Os01g0349000	2.74258	36.0417	15.4406
Os01g0349400	39.6909	14.9057	17.0271
Os01g0349600	19.9904	16.7386	25.8642
Os01g0349800	0.628019	5.3813	0.392833
Os01g0350000	3.81703	16.1343	0.14683
Os01g0350900	41.8211	40.4889	50.4692
Os01g0351100	1.7518	2.506	3.37915
Os01g0351300	20.6426	11.3896	18.3741
Os01g0351800	1.06351	1.76904	1.34927
Os01g0352100	9.71487	0.0174571	0
Os01g0352200	5.66754	0	0
Os01g0353900	8.50685	7.41238	5.41471
Os01g0354200	1.81395	1.7097	4.97853
Os01g0354700	4.65275	1.93966	1.18183
Os01g0355175	0.549078	1.28753	1.00671
Os01g0355500	7.6446	3.60022	3.80593
Os01g0355600	6.2933	4.66958	6.19662
Os01g0355800	3.13832	0.710504	7.2048e-18
Os01g0355900	16.9485	20.2291	24.7265
Os01g0356400	155.11	31.3979	43.4615
Os01g0356500	1.75662	5.7868	8.73103
Os01g0357100	604.313	77.584	100.898
Os01g0357200	0.446324	5.27083	0.352216
Os01g0357800	9.73772	4.90673	8.27973
Os01g0357900	182.972	239.859	191.576
Os01g0358100	1.81488	22.6207	27.4378
Os01g0358300	24.449	2.01494	0.829092
Os01g0358400	18.2559	18.1981	29.2307
Os01g0358551	24.7332	28.9049	36.8451
Os01g0359400	6.3172	2.98972	3.44901
Os01g0360150	0.459396	1.46391	0.078076
Os01g0360200	18.2739	14.3156	22.1874
Os01g0360333	12.1991	14.3115	15.8881
Os01g0360600	16.5761	9.53526	17.6603
Os01g0361000	134.228	39.6971	39.0513
Os01g0361500	21.6561	0.10585	0.0402935
Os01g0361800	3.16805	3.30812	2.75021
Os01g0362100	19.6822	5.4315	5.13986
Os01g0362400	13.9568	13.166	7.96811
Os01g0362533	12.4506	17.7617	5.63324
Os01g0363300	37.9733	16.5201	64.4514
Os01g0363500	23.0001	42.7403	41.7557
Os01g0363600	9.2589	21.4707	23.7212
Os01g0363900	8.40651	25.6468	38.8728
Os01g0364000	2.30785	0.968525	0.626913
Os01g0367100	18.6061	7.9153	10.2282
Os01g0367300	24.7247	17.0124	21.3655
Os01g0367400	8.79782	4.01224	3.00978
Os01g0367700	31.727	41.0494	67.0104
Os01g0367900	20.9098	47.8555	51.9474
Os01g0368000	5.25725	5.75176	1.20271
Os01g0368700	3.29786	0.281994	0.262598
Os01g0368900	8.31236	0.207147	0.0982134
Os01g0369000	24.9079	71.3387	58.9159
Os01g0369200	0.163453	1.9253	5.51954
Os01g0369600	3.7044	3.15738	2.39936
Os01g0369700	7.20566	24.225	8.91796
Os01g0369800	18.7032	85.1626	20.1932
Os01g0369900	4.67407	0.383	0.13104
Os01g0369950	10.8956	1.7585	0.0966315
Os01g0371200	9.79499	4.13027	2.3605
Os01g0371300	4.51389	3.49521	1.39108
Os01g0372100	2.72147	0.400504	0.643157
Os01g0372350	4.70594	4.50804	5.39293
Os01g0372700	19.816	12.2217	11.5024
Os01g0372866	30.2743	8.97199	22.3715
Os01g0373400	2.9683	0.678316	0.790159
Os01g0374900	8.45315	20.1078	18.0528
Os01g0375000	19.6673	23.8762	27.1071
Os01g0375100	2.50081	4.39335	6.45906
Os01g0375200	3.52482	11.024	14.4423
Os01g0376700	9.76719	4.7865	7.28577
Os01g0377500	20.2086	23.4688	30.3803
Os01g0377700	39.8195	41.7645	66.8219
Os01g0378100	0.0739925	6.21922	1.48741
Os01g0379101	0.490667	2.79074	1.90448
Os01g0379400	3.19998	3.51397	3.44414
Os01g0382400	52.8158	520.119	10.4222
Os01g0382700	35.13	7.02097	3.20859
Os01g0382900	1.20644	25.5679	17.5914
Os01g0383700	56.1233	27.4664	10.6095
Os01g0383900	2.92591	13.2865	26.0878
Os01g0384300	10.1053	3.82533	6.17429
Os01g0384800	852.765	80.4657	34.678
Os01g0385400	9.01168	3.51511	6.77164
Os01g0386600	1.7745	16.981	1.81609
Os01g0386700	126.407	43.8898	55.437
Os01g0387133	1.45262	1.58032	9.00497
Os01g0388000	2.02743	15.8523	16.0916
Os01g0388200	2.66866	14.5579	27.8193
Os01g0388500	13.8366	5.72782	2.38616
Os01g0388700	0.608229	0.331587	2.77183
Os01g0389700	89.5691	0.73526	0.190281
Os01g0390300	15.9848	15.5464	14.6513
Os01g0390400	17.3118	9.65274	17.736
Os01g0390600	1.8051	0.785559	0.575596
Os01g0390900	17.6779	4.71208	6.58026
Os01g0391100	4.47146	1.1734	2.48565
Os01g0391500	23.7657	19.7683	24.4299
Os01g0392100	32.1932	18.9727	13.4179
Os01g0392600	7.37763	5.96413	16.2518
Os01g0393000	30.8387	56.903	48.0483
Os01g0495900	35.0966	5.16839	5.23233
Os01g0496900	13.6307	8.13844	10.1773
Os01g0498200	112.262	70.9587	87.757
Os01g0498300	15.7922	7.94976	1.77766
Os01g0499300	11.2136	18.4558	16.9296
Os01g0500400	1.85024	0.809669	2.73088
Os01g0500500	11.527	12.1221	24.1715
Os01g0500900	15.564	4.39557	6.34581
Os01g0501000	16.495	7.90855	13.0463
Os01g0501700	157.086	23.1709	24.2831
Os01g0501800	12337.3	547.617	295.053
Os01g0502400	24.5239	12.2018	16.0115
Os01g0502700	2.20911	3.31533	10.2985
Os01g0502800	28.1126	20.0536	13.6432
Os01g0503400	5.50254	4.22922	0.901146
Os01g0504100	94.1478	28.955	18.7904
Os01g0504500	2.86403	2.36249	2.95269
Os01g0505400	1.81712	0.573972	0.529486
Os01g0505600	1.18284	3.10251	1.23456
Os01g0505700	5.86652	22.0124	14.1168
Os01g0505866	5.57593	7.83268	7.6829
Os01g0506100	5.65442	3.64908	3.52682
Os01g0506200	5.97133	9.44377	12.688
Os01g0507000	14.936	23.5717	19.1307
Os01g0507300	13.4377	8.9711	8.81911
Os01g0507500	22.366	42.8312	49.5943
Os01g0507700	330.623	72.3135	46.0677
Os01g0507900	33.7973	15.0066	16.1805
Os01g0508000	18.8807	4.65133	9.15309
Os01g0508300	6.08735	7.69666	7.44503
Os01g0508500	7.92954	2.56232	0.129035
Os01g0509400	0.0510797	4.19185	1.0197
Os01g0509900	1.86445	1.98554	4.282
Os01g0510100	81.5787	18.9924	50.4309
Os01g0510200	6.26933	108.217	54.7458
Os01g0510500	4.36921	4.50066	1.96033
Os01g0510600	43.0048	21.3099	20.6708
Os01g0510701	3.60866	6.07845	2.94438
Os01g0510800	25.0751	17.7631	26.5236
Os01g0511000	39.0904	8.1316	5.38565
Os01g0511100	23.1113	74.9131	109.528
Os01g0511200	19.5049	24.3829	20.8235
Os01g0511300	12.4405	7.94669	15.6006
Os01g0511600	101.4	15.2016	7.13721
Os01g0511700	0.955439	0.74287	1.2485
Os01g0511800	0.584607	6.65261	3.97726
Os01g0512100	22.7357	36.4988	52.0209
Os01g0512200	3.52088	6.15728	10.6942
Os01g0512400	0.116823	1.39549	4.65577
Os01g0513100	60.542	37.9058	38.0162
Os01g0513200	15.0086	22.5798	19.5985
Os01g0513400	56.8424	37.5719	53.1674
Os01g0513700	70.6576	93.1715	111.23
Os01g0513800	14.6779	14.4458	14.7698
Os01g0513850	3.96256	2.61443	4.83687
Os01g0513950	0	0.231444	2.27409
Os01g0514000	28.2851	43.7642	48.3016
Os01g0514300	6.06452	4.95079	8.53041
Os01g0514600	0.0818125	2.80222	5.58674
Os01g0514850	0.778311	5.90983	5.60922
Os01g0516600	21.901	16.3816	28.3711
Os01g0516700	6.22394	11.5309	20.3877
Os01g0518500	9.35622	14.3382	24.7952
Os01g0518800	2.8242	9.32933	11.5711
Os01g0519050	4.89075	6.16107	7.82451
Os01g0519400	14.3468	8.79924	7.39349
Os01g0519700	0.300763	2.61133	0.911385
Os01g0520180	87.4089	54.5061	62.0943
Os01g0520600	1.66294	0.440478	0.322975
Os01g0521400	9.69287	7.69858	11.2177
Os01g0521500	3.4174	5.90506	5.95464
Os01g0521550	12.3231	12.0925	22.3978
Os01g0523000	3.34375	6.57273	8.02055
Os01g0523401	28.5043	6.99437	1.15781
Os01g0524500	130.095	44.0744	18.1616
Os01g0524700	9.75235	4.05875	5.2831
Os01g0525350	0.124324	11.2758	32.4891
Os01g0525700	4.95946	53.1919	209.785
Os01g0525800	0.841038	31.1025	79.0913
Os01g0526100	18.0783	22.0866	29.5547
Os01g0526200	10.3251	8.31162	11.0299
Os01g0527400	11.9365	21.6675	28.6983
Os01g0527600	5.15394	7.3478	14.2852
Os01g0527700	11.8006	14.9298	19.3412
Os01g0528000	9.47841	4.85067	6.35403
Os01g0528800	96.3358	31.9007	55.6225
Os01g0529800	0.255625	30.7854	18.7338
Os01g0530100	2.1514	5.13908	2.78193
Os01g0530300	0.439592	2.46051	2.37354
Os01g0530366	125.97	103.662	125.45
Os01g0530400	22.338	18.7405	20.2547
Os01g0530500	10.0274	9.85138	18.8542
Os01g0531000	5.13473	4.99098	6.9236
Os01g0531400	1.20028	6.93463	20.7308
Os01g0531500	70.2778	82.5301	151.549
Os01g0532100	0.0200308	2.37202	15.1954
Os01g0532200	20.5871	43.5717	43.5217
Os01g0532300	7.03843	1.90674	2.13618
Os01g0532700	2.86749	1.06246	0.799318
Os01g0532800	1.04403	1.71356	3.17446
Os01g0533000	6.90399	14.083	16.179
Os01g0533400	0.0130831	17.8909	0.0632705
Os01g0534800	24.6659	8.32086	9.91219
Os01g0534900	19.7837	44.3369	40.2061
Os01g0535100	0.0566173	1.00996	4.84624
Os01g0535400	4.16502	4.00594	5.76913
Os01g0535650	1.50971	1.53737	2.44066
Os01g0535900	8.24835	11.7754	17.8645
Os01g0536000	15.8789	14.5652	16.5873
Os01g0537250	1.82909	3.37313	0.281773
Os01g0538000	61.7066	82.33	62.9392
Os01g0539400	185.306	120.568	85.8124
Os01g0539900	0.590714	0.988638	1.28866
Os01g0540800	32.6755	31.9972	16.8471
Os01g0541600	3.86521	4.47159	3.72312
Os01g0541800	8.59895	8.65913	7.9539
Os01g0541900	10.7133	12.3477	7.90936
Os01g0542000	124.317	106.945	170.045
Os01g0542700	8.97615	15.5991	1.47037
Os01g0543100	4.13296	92.9959	37.8552
Os01g0544200	1.84983	0	0.0399351
Os01g0544450	0.02289	0.54041	1.17676
Os01g0544700	8.81886	6.64214	7.79394
Os01g0545100	0.0647192	95.5254	4.22091
Os01g0545900	1.1528	1.85377	1.19561
Os01g0546500	2.56715	4.17953	4.86733
Os01g0546800	21.2135	22.7661	8.50134
Os01g0546900	8.83171	21.3052	11.9771
Os01g0547133	0.53913	9.94455	13.479
Os01g0547200	4.45137	4.35303	6.44534
Os01g0547500	1.45827	0.954055	1.23711
Os01g0547600	22.3799	15.3344	1.72321
Os01g0548600	1.06633	1.40886	0.431969
Os01g0549200	8.46792	5.66815	6.34702
Os01g0549400	29.8098	50.26	49.6942
Os01g0549500	8.0159	13.062	14.4244
Os01g0549700	86.9098	185.581	107.946
Os01g0550100	26.9781	44.9157	38.2449
Os01g0550200	13.2065	28.515	31.8021
Os01g0550300	1739.96	821.578	365.821
Os01g0550600	1.40304	2.42203	2.92137
Os01g0551000	120.882	8.73903	3.67784
Os01g0551100	26.4336	16.0174	0.996228
Os01g0551400	8.90763	30.3403	11.7826
Os01g0551800	0.0323335	0.711859	2.0442
Os01g0551900	5.61065	5.96115	5.49237
Os01g0552050	0.979779	0.541243	2.29625
Os01g0552300	288.091	35.2533	72.5208
Os01g0552500	6.31411	2.34372	0.707774
Os01g0552850	0.867622	1.77055	1.34922
Os01g0553200	9.47591	13.8209	12.2059
Os01g0553400	4.65391	2.84269	2.04866
Os01g0553600	15.1066	10.7734	10.0331
Os01g0555100	7.0774	0.0868247	0.086788
Os01g0555200	3.87402	2.56133	2.44396
Os01g0555300	29.2703	19.7039	28.3699
Os01g0555600	7.81611	7.76105	9.51539
Os01g0556201	66.2637	68.5636	83.7718
Os01g0556400	43.0835	30.7587	55.6394
Os01g0556650	55.4268	36.3721	4.33695
Os01g0556700	46.3167	38.0983	2.56139
Os01g0557100	56.5744	4.11388	1.85545
Os01g0557400	2.79287	3.82819	4.70176
Os01g0557500	162.416	99.2918	162.199
Os01g0557550	148.387	98.8834	157.103
Os01g0558100	16.6454	1.78716	0.799851
Os01g0558200	16.1853	14.5256	19.2987
Os01g0558300	29.1974	23.8837	28.2888
Os01g0558500	7.98657	20.2985	20.315
Os01g0558600	210.462	194.75	260.976
Os01g0558700	4.87537	2.68912	0.194084
Os01g0558800	20.1493	7.48368	5.04569
Os01g0558825	47.7393	64.2792	84.3286
Os01g0559100	31.1667	12.5467	19.8278
Os01g0559150	5.61658	3.17692	4.36018
Os01g0559200	19.813	28.7206	32.8772
Os01g0559500	10.7908	3.06015	4.13242
Os01g0559600	178.367	60.6077	38.5337
Os01g0559750	1122.86	509.112	441.401
Os01g0559825	159.701	234.902	288.664
Os01g0560000	50.7904	50.4339	77.8424
Os01g0560200	15.0807	18.4522	29.6553
Os01g0562600	0.56209	3.56719	0.151648
Os01g0563000	18.0719	2.28764	0.328566
Os01g0563500	6.90381	9.87461	10.3479
Os01g0564400	6.58371	3.20773	1.35099
Os01g0565600	152.929	317.066	218.757
Os01g0565800	0.554166	0.486045	1.88423
Os01g0566000	0.0584924	3.8344	27.2358
Os01g0566050	12.353	17.8058	32.1574
Os01g0566200	2.13673	1.27317	1.23683
Os01g0566500	0.0626193	2.33293	13.9478
Os01g0566800	2.24538	4.28658	1.76195
Os01g0566900	55.012	125.307	126.079
Os01g0567400	10.1996	1.21568	1.10576
Os01g0567500	0.0642339	16.4698	0.0372328
Os01g0567533	0.118028	51.2375	0.242667
Os01g0570500	87.5196	125.761	178.048
Os01g0570700	17.8058	21.168	11.7236
Os01g0570800	126.182	14.6457	4.58288
Os01g0571000	14.9195	16.9365	20.8263
Os01g0571100	2.8502	3.19097	4.89797
Os01g0571200	44.5388	29.0616	40.841
Os01g0571300	0.255663	3.43128	0.884267
Os01g0571700	6.81567	3.19903	2.67104
Os01g0571766	8.48039	14.474	8.34952
Os01g0571800	0	0.211124	3.97622
Os01g0572100	3.18697	5.69039	6.89996
Os01g0572300	8.80258	83.1126	105.33
Os01g0572700	2.97909	8.37493	11.1372
Os01g0574400	15.1866	24.0032	13.7777
Os01g0574451	9.53569	11.9539	13.1223
Os01g0574500	50.6448	41.33	40.6535
Os01g0574550	8.57948	5.33139	9.20776
Os01g0574600	20.6966	14.838	17.5526
Os01g0574800	8.47952	20.5908	20.5064
Os01g0575000	35.8189	51.2609	73.9845
Os01g0575200	25.4974	1.76257	3.73896
Os01g0575500	17.7668	20.5445	27.965
Os01g0576050	0.932215	0.621227	4.25563
Os01g0577450	0.0605341	2.43452	6.37873
Os01g0577600	0.684744	27.5184	71.1147
Os01g0578000	4.64033	5.53942	5.20903
Os01g0578500	2.32962	4.24015	6.14156
Os01g0578700	4.8431	5.29339	4.49314
Os01g0579000	0.425507	0.205432	427.791
Os01g0579600	2.14735	69.9929	13.602
Os01g0579800	8.11115	34.6174	24.1079
Os01g0579900	11.5757	3.20725	3.65192
Os01g0580000	13.7287	6.28317	4.58682
Os01g0580100	1.55626	1.90114	3.11671
Os01g0580200	0.174161	5.20188	7.546
Os01g0580300	3.90301	4.84132	3.23599
Os01g0580500	4.66653	1.28012	4.91758
Os01g0580800	19.8786	14.9005	3.67196
Os01g0581300	73.1927	22.7882	41.3879
Os01g0581900	1.44721	1.40129	1.81212
Os01g0582400	17.2175	18.0279	35.0611
Os01g0582600	607.74	106.109	56.5642
Os01g0583100	101.326	189.154	182.844
Os01g0583200	5.5212	4.44289	6.18663
Os01g0583300	0.738672	1.14381	0.330806
Os01g0584032	0.582242	1.04187	1.48794
Os01g0584100	3.47474	20.2383	4.24041
Os01g0584200	2.39195	4.87067	7.75073
Os01g0584250	0.612071	1.97552	1.49144
Os01g0584300	34.2293	33.1446	39.7754
Os01g0584800	13.0602	24.1931	7.24977
Os01g0584900	28.356	4.05499	0.805784
Os01g0585100	3.06924	12.645	16.4498
Os01g0585300	1406.5	266.668	159.353
Os01g0585400	0.334219	3.96198	0.730012
Os01g0585600	30.7655	67.0267	66.4972
Os01g0585650	3.44727	3.69697	11.9322
Os01g0585700	26.2224	24.6708	30.0402
Os01g0586600	7.47509	9.51435	8.0162
Os01g0587000	36.3144	16.4488	26.5338
Os01g0587300	4.82601	7.28796	3.53986
Os01g0587400	1.56603	0.576326	0.368721
Os01g0587500	1.26536	4.99528	6.61909
Os01g0588000	0.500337	2.01891	4.4024
Os01g0588200	3.60854	13.0969	19.3316
Os01g0588300	1.03932	3.94848	3.84327
Os01g0588400	1.01047	29.173	1.07423
Os01g0588500	2.63932	27.6173	48.9889
Os01g0588550	3.07351	31.3938	55.9179
Os01g0588600	0	1.63706	1.04837
Os01g0588700	17.9407	26.8795	29.858
Os01g0588800	10.9194	9.0468	9.2095
Os01g0588900	560.143	33.8699	39.4649
Os01g0589000	24.6	12.0807	11.0209
Os01g0589100	28.9	48.2676	49.5812
Os01g0589400	0.683238	1.39185	1.40101
Os01g0589500	69.4779	84.6198	121.474
Os01g0589700	188.627	42.3663	48.2433
Os01g0590200	12.6062	10.8675	15.2766
Os01g0590300	0.668159	1.62058	4.36991
Os01g0590700	3.22876	6.63028	16.4812
Os01g0590900	14.4613	14.639	13.5799
Os01g0591000	17.6561	4.21925	2.69298
Os01g0591250	3.08779	1.86003	0.55062
Os01g0591300	17.7177	1.50649	0.107673
Os01g0592500	0.546378	2.67925	0.052582
Os01g0592900	2.08486	3.09766	2.43205
Os01g0593000	8.34549	7.34251	11.6996
Os01g0593200	2.4295	46.6237	12.7997
Os01g0593500	14.8126	16.0071	16.9932
Os01g0593600	10.8345	22.5138	24.7426
Os01g0594500	1.02605	767.163	3.30013
Os01g0594900	0.422105	383.777	0.29029
Os01g0595001	0	8.50573	0.166728
Os01g0595100	16.5384	12.0703	17.2501
Os01g0595400	235.375	205.162	123.569
Os01g0595600	5.1416	0	0
Os01g0595725	0.0984637	2.64246	2.25409
Os01g0596001	0	0.452748	1.31083
Os01g0596201	0.0185374	1.97565	3.82472
Os01g0596425	0.01122	1.39915	1.83515
Os01g0597600	159.712	1.88113	0.210139
Os01g0597800	1.80483	1.49721	0.38077
Os01g0598400	17.5178	2.95537	3.61975
Os01g0598600	81.0408	137.818	86.0516
Os01g0598900	21.8592	6.48158	4.68498
Os01g0600000	130.918	155.669	277.962
Os01g0600200	14.5634	23.0846	28.0631
Os01g0600300	23.0806	21.5962	19.9252
Os01g0600400	4.49962	1.50078	1.50217
Os01g0600500	16.1165	7.07682	6.13367
Os01g0600900	48044.3	2423.64	806.583
Os01g0601200	0.104066	2.98199	2.82673
Os01g0602200	2.36926	0.413161	0.362498
Os01g0602400	3.72335	0.752868	0.217145
Os01g0602433	33.177	3.37629	2.85052
Os01g0602800	3.93739	14.8996	17.0148
Os01g0603000	43.0518	62.9806	31.5765
Os01g0603200	6.15183	3.15005	1.60665
Os01g0603300	68.0523	64.7233	200.257
Os01g0603500	1.51283	0.332777	0.730633
Os01g0603800	1.1136	1.21803	1.21039
Os01g0604500	49.215	23.5396	16.4963
Os01g0604700	14.2749	15.3126	14.0044
Os01g0604900	0.244159	3.94599	4.96661e-05
Os01g0605000	36.5946	4.92652	4.31115
Os01g0605100	1.57773	11.1833	4.96483
Os01g0605300	0.133957	1.04404	0.965974
Os01g0605650	6.52735	10.6494	12.3051
Os01g0605700	9.36444	34.2863	1.39889
Os01g0606000	1.80087	19.895	0.388688
Os01g0606050	10.5507	6.18924	6.38529
Os01g0606166	30.115	17.8795	14.1951
Os01g0606200	0.524463	3.02481	0.44807
Os01g0606400	2.70609	0.606974	0.325178
Os01g0606900	135.653	36.8244	23.4454
Os01g0607000	0.315355	1.94966	3.28794
Os01g0607100	0.696186	15.7078	9.83824
Os01g0607200	5.68349	2.17396	3.58447
Os01g0607250	1.82856	1.36424	1.29726
Os01g0607300	1.91181	1.67027	2.51621
Os01g0607400	42.6065	52.819	62.9092
Os01g0607800	10.8089	2.6375	0.511596
Os01g0607900	1.43616	54.0324	54.937
Os01g0609300	10.0407	27.2721	14.9696
Os01g0609501	1.53778	2.92684	6.07061
Os01g0609900	1.71641	2.2979	1.74634
Os01g0610100	57.3979	71.8664	82.0801
Os01g0610300	24.4124	33.0623	33.7558
Os01g0610500	25.2993	35.5033	43.0895
Os01g0610600	9.57248	5.75788	8.40844
Os01g0610700	8.69309	13.9357	18.7793
Os01g0610800	0.751521	19.5372	13.2831
Os01g0611000	12.0117	470.325	360.167
Os01g0611050	0.546481	0.745009	3.00027
Os01g0611100	18.135	49.1298	86.6077
Os01g0611900	2.20705	0.914182	2.37151
Os01g0611950	2.83498	0.449819	3.97159
Os01g0612000	10.9315	10.0775	9.16848
Os01g0612200	54.2991	57.2948	96.2985
Os01g0612500	0.71986	4.86796	0.79352
Os01g0612600	20.792	15.9037	34.6461
Os01g0612700	1.56345	3.11054	5.81192
Os01g0612800	28.568	42.2921	32.7492
Os01g0612900	34.1914	12.934	14.2789
Os01g0613100	0	1.90099	0.424359
Os01g0613300	42.0878	21.1326	25.4636
Os01g0613500	5.86168	0.0978651	0.0380269
Os01g0613800	5.71473	0.638816	0.251385
Os01g0613900	10.5672	9.99833	13.6915
Os01g0614300	0.750809	1.36542	27.5175
Os01g0614400	54.4281	39.4424	49.1755
Os01g0614700	13.8398	12.6275	24.2857
Os01g0614750	11.483	11.084	14.1076
Os01g0615000	30.3297	14.1017	16.4298
Os01g0615200	6.98105	18.4702	11.8863
Os01g0615250	65.4018	114.517	91.9025
Os01g0615300	4.8731	16.6342	12.5797
Os01g0615400	23.0081	39.8822	65.5622
Os01g0615500	0.0514421	2.68701	2.81372
Os01g0616100	24.8727	41.5564	44.6801
Os01g0616300	0.190263	3.56693	9.69958
Os01g0616366	0.301875	4.5505	15.5603
Os01g0616400	11.1673	21.3268	21.2428
Os01g0616500	16.0672	14.7197	15.2721
Os01g0616600	9.96873	17.2918	16.4297
Os01g0616800	28.6907	34.9912	29.7194
Os01g0616900	16.6941	15.9688	23.753
Os01g0617500	33.0159	40.952	28.466
Os01g0617600	2.22058	9.13916	9.44041
Os01g0617700	0.891258	14.1552	22.7113
Os01g0617800	9.65759	15.0938	10.4343
Os01g0617900	119.798	19.4237	21.2607
Os01g0618000	7.46365	35.288	20.3006
Os01g0618100	154.248	62.6782	87.649
Os01g0618200	22.177	10.1132	9.25637
Os01g0618400	55.4968	9.7124	6.62961
Os01g0618500	10.0135	9.19491	12.7943
Os01g0618700	0.387612	11.4343	22.5663
Os01g0618800	124.377	36.6522	56.7624
Os01g0618900	51.9455	213.599	211.224
Os01g0619000	17.0639	16.0867	27.1766
Os01g0619800	0.938974	3.58503	3.11532
Os01g0619900	0.0817752	1.01592	1.31873
Os01g0620100	10.2333	19.58	30.0151
Os01g0620301	18.254	0	0.0255649
Os01g0620800	0.185701	5.11334	6.10921
Os01g0620900	0.215583	6.83917	5.06978
Os01g0621200	2.57067	5.55845	6.96988
Os01g0621300	29.7216	17.2033	15.3645
Os01g0621400	6.56719	2.72629	4.20388
Os01g0621600	1.23045	3.18844	10.6719
Os01g0621700	20.6488	17.2435	17.9784
Os01g0621900	98.5302	96.0281	110.214
Os01g0622066	0.897908	3.95569	14.3674
Os01g0622100	4.03312	18.9965	56.7666
Os01g0622300	31.6531	9.55343	14.8885
Os01g0622400	30.0464	13.3747	14.8847
Os01g0622500	105.49	22.8304	44.7437
Os01g0622700	46.4639	157.107	130.991
Os01g0622800	1.1315	8.56049	1.54757
Os01g0622901	13.7411	69.7848	12.3285
Os01g0623200	12.8043	28.9069	4.94905
Os01g0623500	11.8092	4.02792	6.77295
Os01g0623550	8.5161	2.00664	4.86341
Os01g0623900	1.53291e-06	4.437	0.581621
Os01g0624000	12.2068	29.5826	25.8016
Os01g0624500	79.2563	70.3739	60.1718
Os01g0624700	0.889563	2.33787	0.234969
Os01g0625200	1.4727	19.1773	24.596
Os01g0625900	2.05904	4.60992	7.97067
Os01g0626100	17.6507	19.5941	19.3738
Os01g0626300	101.566	110.022	91.7112
Os01g0626400	1.57318	2.50182	2.02642
Os01g0626500	3.86343	3.97938	4.81464
Os01g0626900	21.1181	18.4284	10.9011
Os01g0627400	3.49797	1.80017	1.62331
Os01g0627450	6.49588	3.17978	2.92649
Os01g0627500	16.9126	3.12457	1.15026
Os01g0627550	25.309	4.39527	1.82837
Os01g0627800	33.4054	6.19098	2.64234
Os01g0627916	0.18231	3.05077	1.41146
Os01g0628700	62.9127	30.9598	2.57937
Os01g0629400	109.007	26.5687	21.2024
Os01g0629600	1.28695	5.86109	0.158103
Os01g0629750	119.84	60.6054	45.2818
Os01g0629900	13.5901	72.4813	51.3968
Os01g0630000	2.43079	8.10315	15.8528
Os01g0630300	0.183483	2.88552	61.976
Os01g0631100	4.12842	22.0333	12.1282
Os01g0631200	49.4821	7.58991	6.24305
Os01g0631400	8.0786	34.9819	40.8597
Os01g0631500	1.54689	5.32709	8.63304
Os01g0631700	1.75431	4.74348	25.1505
Os01g0632700	62.3599	28.9135	25.117
Os01g0633000	663.945	115.477	45.9945
Os01g0633100	11.6444	2.39472	2.18673
Os01g0633200	18.1273	34.4924	42.0092
Os01g0633900	5.23578	6.24111	7.03294
Os01g0634500	0.0161827	1.32165	6.71451
Os01g0635200	85.3307	0.144564	1.2263
Os01g0635400	8.5899	18.7941	37.6107
Os01g0635550	117.711	0.10483	0.265437
Os01g0636400	0.863441	21.4366	49.0097
Os01g0636500	0.0420089	0.652172	4.47945
Os01g0636600	69.3412	10.8712	17.6581
Os01g0636700	6.81203	8.58917	10.4994
Os01g0637800	0.265396	5.7089	3.62983
Os01g0638000	4.1292	2.43885	1.9804
Os01g0638600	7.17173	2.8137	0.119746
Os01g0639100	24.0252	23.8282	34.5869
Os01g0639200	16.7918	76.8079	53.4369
Os01g0639600	114.32	15.3781	3.24365
Os01g0639900	16711.3	169.871	54.8118
Os01g0640700	75.8418	29.9931	9.22118
Os01g0640800	12.4575	5.46392	7.07691
Os01g0641000	15.6462	17.4769	19.0802
Os01g0641100	6.8934	4.75052	3.17343
Os01g0641700	12.9008	6.78125	13.7946
Os01g0641800	2.74576	2.18547	4.92311
Os01g0642000	2.74197	5.5835	7.52753
Os01g0642200	4116.2	2813.79	452.237
Os01g0642600	0.188949	4.07676	4.44183
Os01g0642801	0.79514	2.74896	1.22439
Os01g0642900	18.8719	59.6072	47.0938
Os01g0643300	1.20376	3.07255	7.90879
Os01g0643450	1.84831	4.76085	16.8762
Os01g0643600	0.0337643	0.453787	2.14481
Os01g0643800	2.4927	5.46802	2.56689
Os01g0643825	1.34313	3.24591	1.88124
Os01g0644000	7.17108	30.2745	21.7035
Os01g0644200	0	3.96456	0.359424
Os01g0644400	8.76204	67.633	38.1288
Os01g0644500	0.605354	3.37987	1.41342
Os01g0644600	5.73988	53.3695	36.4008
Os01g0644900	0	6.47753	0.587078
Os01g0645000	0.280914	52.8309	5.47434
Os01g0645200	142.277	42.2262	41.8444
Os01g0645900	37.1226	6.50368	1.40123
Os01g0646300	2.69985	34.0901	21.8683
Os01g0646700	17.4619	16.2925	6.57906
Os01g0647000	18.4093	65.2272	128.85
Os01g0647100	13.6054	17.7065	40.222
Os01g0647150	0.624546	0.902177	1.38973
Os01g0647200	5.0892	0.0368793	0.040269
Os01g0647700	3.91393	5.11308	8.6397
Os01g0647800	4.00454	2.29282	0.86128
Os01g0647850	11.1872	6.0176	5.33063
Os01g0648000	2.13947	0.537939	0.422557
Os01g0648225	5.1389	1.61837	1.16362
Os01g0648500	4.09025	5.38198	5.04713
Os01g0648700	0.998931	4.25094	5.37892
Os01g0649000	7.19943	6.15965	5.8754
Os01g0649100	77.0947	93.0559	184.732
Os01g0649200	11.0972	15.7134	3.17226
Os01g0649900	5.08107	4.66829	0.484863
Os01g0650000	4.83419	11.0527	1.78447
Os01g0650200	10.2854	1.70961	0.446723
Os01g0650700	8.01992	9.86908	14.96
Os01g0651100	0.454226	2.0797	2.10131
Os01g0651150	1.94836e-07	0.805727	2.78432
Os01g0651350	4.14862	3.70628	0.554491
Os01g0651800	0.122324	1.57147	1.68123
Os01g0651866	0.223072	4.49489	8.5934
Os01g0651932	0.918086	23.7034	100.573
Os01g0652100	0.121571	10.3933	15.9878
Os01g0652200	0.066552	1.6027	2.90255
Os01g0652300	0.0944174	4.04527	1.20085
Os01g0652375	0.358794	3.58881	3.96998
Os01g0652450	0.363613	10.6271	2.21545
Os01g0652600	29.7643	58.311	111.241
Os01g0652800	3.49011	68.0063	49.5588
Os01g0653700	10.9258	21.4785	36.9252
Os01g0653800	27.746	22.5746	27.002
Os01g0654100	7.61172	25.1664	19.3977
Os01g0654200	8.42803	8.55107	6.96161
Os01g0654300	21.6675	20.9756	48.4151
Os01g0654400	79.2587	31.1095	74.6603
Os01g0655250	106.214	82.8975	64.2873
Os01g0655400	14.9567	15.4827	18.114
Os01g0655500	40.6053	12.363	9.63144
Os01g0655800	37.5762	21.4061	22.1422
Os01g0656200	52.3562	20.7417	9.02274
Os01g0656250	43.53	14.109	7.88734
Os01g0656400	22.6577	4.03687	0.51579
Os01g0656600	3.81468	3.42772	4.80873
Os01g0656900	1.02049	4.84448	6.34366
Os01g0657801	0.0141184	1.70443	1.0644
Os01g0658400	172.844	87.6877	171.538
Os01g0658500	22.7582	51.9719	33.1344
Os01g0658700	0.380924	9.58467	22.3046
Os01g0658900	10.2979	43.629	76.2266
Os01g0659200	129.678	91.8982	152.411
Os01g0659800	2.43886	9.96012	7.6158
Os01g0660200	11.381	52.7599	1.71983
Os01g0660300	3.77927	7.49539	22.6353
Os01g0660550	6.66172	3.2916	2.05834
Os01g0660700	0.656405	1.99934	1.90892
Os01g0660800	2.80313	29.9089	41.6831
Os01g0660900	79.1979	29.4856	17.1645
Os01g0661000	8.41873	27.5276	31.427
Os01g0661200	14.6398	36.3661	71.5528
Os01g0661400	21.772	70.3089	81.825
Os01g0661601	46.2498	102.749	24.7086
Os01g0661650	0.187247	14.8012	20.4323
Os01g0662300	226.934	171.366	55.5735
Os01g0662600	872.201	285.66	253.288
Os01g0662700	25.6584	23.2096	23.7333
Os01g0663051	48.3342	0.762513	0.190521
Os01g0663300	1.57309	138.794	120.057
Os01g0663400	4.65844	5.005	3.51434
Os01g0663500	7.79995	6.35454	2.3355
Os01g0663800	46.953	60.5738	82.82
Os01g0664000	19.6521	4.54489	4.87527
Os01g0664100	8.43006	8.82985	13.829
Os01g0664200	0.576311	13.3254	13.0801
Os01g0664500	40.5842	50.4021	96.9285
Os01g0665200	41.1626	37.4605	41.5794
Os01g0665250	4.6327	3.01281	7.40861
Os01g0665300	12.3426	17.7645	26.2259
Os01g0665400	4.13982	5.81701	5.12047
Os01g0665500	13.7813	29.0649	5.47048
Os01g0665900	23.9442	22.9916	4.7636
Os01g0666000	9.72463	0.606312	3.50155
Os01g0666101	0	7.04253	6.10775
Os01g0666200	13.5901	22.124	14.1433
Os01g0666400	16.6235	17.0859	26.7838
Os01g0666600	63.3405	8.37824	24.3551
Os01g0666800	58.3081	95.4447	95.0762
Os01g0667000	1.48245	0.38579	3.0016
Os01g0667100	28.7665	9.6296	10.2493
Os01g0667200	17.9994	20.017	20.9968
Os01g0667550	106.575	31.7947	40.9818
Os01g0667600	73.7083	24.2701	19.6339
Os01g0667900	213.576	119.671	44.8451
Os01g0668000	33.7008	45.3766	58.464
Os01g0668100	0.751437	76.0361	161.198
Os01g0668200	3.66949	5.40096	12.3271
Os01g0668400	0.244422	1.50114	3.53461
Os01g0668700	1.09784	3.20427	1.93811
Os01g0668901	0.753535	1.63296	1.44593
Os01g0669100	1.79084	0.309138	0.0434663
Os01g0670500	1.29168	9.44549	5.52686
Os01g0670800	5.07895	8.62772	17.3998
Os01g0672100	1.8139	29.7486	9.36996
Os01g0672201	9.57998	15.2498	15.4974
Os01g0672400	352.357	33.5647	39.1517
Os01g0672500	22.5016	5.86097	10.4458
Os01g0672700	15.449	13.705	13.1278
Os01g0672800	18.557	11.1809	11.0843
Os01g0673300	19.8594	25.6621	25.1357
Os01g0673500	27.3566	10.4581	8.58551
Os01g0673600	197.62	151.637	201.803
Os01g0673700	22.1749	14.7324	6.2057
Os01g0673800	204.21	30.7346	40.7204
Os01g0674000	41.6967	43.2901	36.6199
Os01g0674100	10.851	10.7679	27.4783
Os01g0674125	7.05182	11.0929	14.7761
Os01g0674150	1.82303	1.99822	2.24931
Os01g0674400	3.79206	16.3496	15.5994
Os01g0674500	58.4387	41.9297	66.3172
Os01g0674700	18.0288	7.35148	9.35319
Os01g0674800	5.76816	15.9225	10.3725
Os01g0675000	0	0.0294803	1.31442
Os01g0675100	575.272	326.878	756.519
Os01g0675400	0	0.472154	2.50136
Os01g0675500	17.7499	50.4392	21.5343
Os01g0675700	109.85	48.8208	101.943
Os01g0675800	42.943	6.59544	6.92605
Os01g0675933	3.14377	0.353609	0.27007
Os01g0676200	171.341	17.3754	10.0496
Os01g0678100	4.26492	0	0
Os01g0678500	24.0072	4.83416	4.86624
Os01g0678600	330.043	120.532	42.1547
Os01g0678700	3.26751	7.74384	9.3696
Os01g0679000	6.84541	6.19605	5.797
Os01g0679500	0.0553677	0.163551	6.20899
Os01g0679600	10.842	15.0649	8.55703
Os01g0679700	364.879	558.114	387.453
Os01g0679900	12.5621	14.376	7.64481
Os01g0680000	1.43766	1.65841	1.65591
Os01g0680200	0.119839	4.08313	10.4795
Os01g0680400	26.5777	33.6355	34.0422
Os01g0680600	26.5491	15.6432	9.81742
Os01g0680700	179.237	51.4413	43.746
Os01g0680900	4.41116	4.67532	5.72579
Os01g0680950	12.7742	5.27202	6.09468
Os01g0681000	23.9467	2.9169	0.597584
Os01g0681200	1.41963	3.42248	5.87037
Os01g0681400	4.43939	1.51426	1.73429
Os01g0681600	46.702	24.6907	56.2447
Os01g0681650	28.1398	20.4629	33.5738
Os01g0681700	12.33	2.55858	0.091714
Os01g0681800	7.88411	0.141897	0.0631135
Os01g0682001	4.01783	22.9269	22.1694
Os01g0682200	1.36668	4.57572	3.55173
Os01g0682500	273.777	10.0262	5.13659
Os01g0683100	9.52069	26.2449	43.7797
Os01g0683400	1.20107	7.27846	13.1169
Os01g0683550	0.107601	0.52724	1.457
Os01g0683600	12.8278	6.82574	4.1066
Os01g0683800	15.2506	8.01601	3.16966
Os01g0684200	11	3.48999	3.87258
Os01g0684900	12.7975	27.5359	16.5042
Os01g0685100	2.03204	4.5385	6.53234
Os01g0685300	0.510292	4.13512	2.32037
Os01g0685400	0.622904	19.409	19.4354
Os01g0685500	3.82969	7.96191	8.19971
Os01g0685600	1.72029	3.14024	1.88999
Os01g0685800	53.0726	104.366	156.718
Os01g0685850	10.7556	12.0214	35.2901
Os01g0685900	0.0396952	1.13084	2.14125
Os01g0686000	5.67352	20.5922	6.61749
Os01g0686100	13.7762	9.42788	9.96352
Os01g0686300	0	1.4316	0.650896
Os01g0686400	18.037	14.4733	19.6011
Os01g0686500	0.292521	1.21629	2.9301
Os01g0686650	0.576084	0.473483	2.476
Os01g0686800	278.49	169.069	214.462
Os01g0687150	0.402908	11.2284	3.48896
Os01g0687300	7.29643	4.38085	4.85409
Os01g0687400	16.0898	2.42706	2.32034
Os01g0687500	10.7538	5.76403	6.08939
Os01g0687600	8.90917	16.8631	15.6082
Os01g0687700	10.0805	10.5031	15.3989
Os01g0687850	1.48492	4.89172	8.18689
Os01g0688000	0.520449	1.50401	0.417618
Os01g0688200	2.11387	2.52336	3.2177
Os01g0688300	1.55078	2.33955	0.290359
Os01g0688600	116.237	19.4226	14.5626
Os01g0689000	10.8404	5.41615	2.40793
Os01g0689451	16.7692	8.00573	12.4594
Os01g0689600	4.991	2.03821	2.41722
Os01g0689800	13.8869	17.4011	22.9428
Os01g0689900	34.2835	86.7946	22.8378
Os01g0689975	33.6966	79.8748	23.565
Os01g0690800	2.95746	0.234723	0.262602
Os01g0691200	0.470187	0.469805	7.92221
Os01g0691300	3.54806	36.1714	1888.69
Os01g0691400	0.157748	0.432109	1.86681
Os01g0691500	10.5266	3.75628	3.48695
Os01g0691600	11.4608	16.6179	24.7438
Os01g0691700	39.991	22.2074	49.3691
Os01g0692000	2.72224	3.75516	0.868951
Os01g0692100	5.94896	3.59257	0.544189
Os01g0692200	71.1392	10.6361	2.92134
Os01g0692500	64.0771	188.146	98.9689
Os01g0692600	6.06422	2.63192	2.53666
Os01g0693300	8.19468	0.888552	0.176001
Os01g0693400	1205.67	217.78	362.911
Os01g0693700	3.65231	0.641603	1.99937
Os01g0693800	78.6534	19.321	27.7472
Os01g0693900	24.0949	6.20422	3.01325
Os01g0694100	0.743774	1.25334	0.934188
Os01g0694200	7.50039	7.87134	10.6555
Os01g0694300	39.7539	50.0991	51.5681
Os01g0694500	0.0396794	3.0277	0.0893792
Os01g0694800	3.20986	6.54698	13.5141
Os01g0694900	13.2642	11.0934	17.3858
Os01g0695100	47.0363	18.7062	49.6096
Os01g0695200	18.2956	12.2979	9.03141
Os01g0695300	61.5078	5.13049	1.28768
Os01g0695625	3.47239	0.451683	0
Os01g0695700	8.59493	2.34417	0.143025
Os01g0695800	12.1925	3.04078	0.278132
Os01g0695900	0.42826	2.55568	0.0796782
Os01g0696000	4.19949	2.07134	1.80216
Os01g0696100	2.70781	0.601937	0.575454
Os01g0696500	0.343164	5.1074	8.62836
Os01g0696701	0.632934	4.24601	2.59342
Os01g0696800	12.6823	0.489349	0.0275707
Os01g0697100	7.21696	22.8406	12.0025
Os01g0697700	0	0	13.6055
Os01g0698000	61.8583	77.1937	176.962
Os01g0698100	20.3953	13.6665	19.2902
Os01g0698200	0.0383363	1.66207	4.77042
Os01g0698300	5.36432	6.36134	9.8526
Os01g0699100	18.8353	6.63998	2.71746
Os01g0699400	18.5925	8.16973	6.65938
Os01g0699500	70.704	23.5782	11.4451
Os01g0699600	37.1853	6.17044	1.52646
Os01g0699900	0.157626	3.69059	8.60399
Os01g0700000	48.9783	61.7808	38.0678
Os01g0700100	9.00673	15.3862	2.61511
Os01g0700900	0	1.66479	0.15205
Os01g0701100	0.271813	2.10294	0.0706535
Os01g0701700	16.4446	2.24778	1.55249
Os01g0701900	19.3466	10.7939	7.57283
Os01g0702300	0.010765	1.90797	0.828362
Os01g0702400	11.0507	17.8972	28.1989
Os01g0702700	3.58476	41.8464	26.8467
Os01g0703000	11.4152	3.54817	3.68922
Os01g0703300	0.119726	13.5371	20.6819
Os01g0703400	101.741	14.8171	59.6242
Os01g0703600	8.7978	7.49341	10.8807
Os01g0703800	12.4446	13.3065	13.7667
Os01g0704100	5.38458	2.32569	2.3593
Os01g0704200	9.19902	4.99814	6.19479
Os01g0704300	108.813	12.2447	3.10651
Os01g0704400	32.7793	7.98415	6.54126
Os01g0704700	16.8573	2.93733	7.83691
Os01g0705000	13.7971	23.362	18.3456
Os01g0705100	1.87698	2.2746	9.11665
Os01g0705200	8.56411	122.777	679.348
Os01g0705300	43.6739	17.0826	6.73534
Os01g0705500	31.2095	73.5628	58.5416
Os01g0705700	2.88905	1.5025	0.47689
Os01g0705750	55.4592	17.4353	9.6782
Os01g0706000	19.3962	22.2173	30.067
Os01g0706100	1.65373	2.25651	2.35245
Os01g0706200	0.0206449	1.27826	1.31185
Os01g0706400	44.3997	12.2542	10.8612
Os01g0706500	5.47083	10.0521	19.5333
Os01g0706600	3.26795	6.96945	0.75281
Os01g0706700	2.44894	3.96912	5.34652
Os01g0706900	20.1319	12.3972	1.40879
Os01g0707300	89.0299	108.703	145.924
Os01g0707500	14.7371	14.7719	4.35841
Os01g0708000	33.6503	20.8762	33.7196
Os01g0708100	4.62445	3.40498	6.51095
Os01g0708201	10.441	6.59377	14.9603
Os01g0708300	6.86865	9.87354	8.89877
Os01g0708500	5.39025	8.75041	6.08027
Os01g0708600	24.4561	18.1401	19.1419
Os01g0708700	0.0523558	1.98868	2.72889
Os01g0708900	38.1914	9.22857	10.4021
Os01g0709000	0	1.43087	2.92822
Os01g0709100	0.00531565	1.61011	2.06913
Os01g0709400	13.3707	5.34032	8.11237
Os01g0709500	29.8626	44.1277	53.2721
Os01g0710000	39.0007	32.657	65.7898
Os01g0710100	0	1.43574	7.78893
Os01g0710200	10.5458	8.76739	5.93403
Os01g0710250	1.55675	0.427757	0.617356
Os01g0710300	8.37293	3.70332	3.79208
Os01g0710700	209.383	35.9778	62.5739
Os01g0710800	14.8328	13.9885	32.1452
Os01g0711000	8.53711	7.68213	16.4483
Os01g0711050	1.99328	1.74239	4.65731
Os01g0711100	47.9345	25.9802	36.5943
Os01g0711200	3.14325	0.238453	0.285778
Os01g0711400	1375.3	69.1019	55.2864
Os01g0711500	16.6865	24.7242	39.7991
Os01g0712501	3.89524	1.417	2.07484
Os01g0712600	32.9125	10.7836	12.7871
Os01g0712700	7.43224	97.0242	69.4921
Os01g0713200	26.8109	4.86368	0.400415
Os01g0713900	3.34711	12.343	14.7819
Os01g0714100	4.82022	5.95416	8.37781
Os01g0714600	75.2364	13.6273	7.1478
Os01g0714900	9.42744	11.1802	20.6041
Os01g0715000	15.6409	10.4717	7.83277
Os01g0715400	2.46539	5.7192	6.07927
Os01g0715500	0.299064	6.51996	49.4527
Os01g0715800	17.7544	17.2209	15.1617
Os01g0716200	0.347704	5.18284	11.3818
Os01g0716400	23.1779	11.7079	15.4383
Os01g0716800	20.7279	4.48951	7.68251
Os01g0717000	727.999	55.0894	47.8071
Os01g0717400	62.7074	2.7187	0.347243
Os01g0717501	29.2285	0.625224	0.13225
Os01g0717650	2.27102	1.91667	1.3439
Os01g0717700	157.808	36.6709	23.2022
Os01g0718000	5.0787	2.34032	2.63049
Os01g0718300	15.301	48.1833	47.5256
Os01g0718900	10.5748	17.0899	19.6141
Os01g0719000	0.613488	14.823	15.9999
Os01g0719100	186.872	53.0092	118.46
Os01g0719125	1.32719	0.454077	0.841779
Os01g0719200	6.57944	0.944836	0.907751
Os01g0719300	0.124161	7.98092	1.88933
Os01g0719350	0	1.4047	0.612715
Os01g0719400	0.160942	1.06547	0.771843
Os01g0719600	1.00363	1.46791	1.30915
Os01g0719700	82.4214	27.7534	18.3099
Os01g0719900	3.53345	0.489717	0.0378442
Os01g0720300	57.2643	51.259	87.8528
Os01g0720400	948.584	35.7428	11.4431
Os01g0720500	1715.11	370.877	67.0572
Os01g0720600	2.5082	4.72436	10.7758
Os01g0720700	33.5202	33.1848	78.8805
Os01g0720900	1.68951	1.10329	1.69617
Os01g0721000	29.4466	35.8238	13.9284
Os01g0721100	1.3541	0.868469	0.777983
Os01g0721700	9.30084	8.04989	7.48413
Os01g0721900	198.972	280.86	158.819
Os01g0722100	4.43699	3.76482	3.46219
[truncated: 21,558 more rows]
