# Supplementary material for: Identification of candidate genes controlling chilling tolerance of rice in the cold region at the booting stage by BSA-Seq and RNA-Seq
Source: R Soc Open Sci. 2020 Nov 18;7(11):201081. doi: 10.1098/rsos.201081 (PMC7735347; doi:10.1098/rsos.201081)
Supplement: Table S10 [file rsos201081supp10.xls]

## Sheet: 11-0-2
Table S10-1 DEGs identified in LJ11 after 2 days of chilling stress
#ID	11-0-2 FDR	11-0-2 log2FC	11-0-2 regulated
Os07g0503900	8.93996e-07	#NAME?	down
Os01g0208400	0.00701855	4.26664	up
Os03g0653900	1.42326e-16	7.83898	up
Os07g0561500	3.11792e-09	-3.47186	down
Os05g0414750	3.32293e-23	-2.75457	down
Os10g0508050	4.08535e-25	8.6976	up
Os03g0172100	9.01369e-08	-2.56756	down
Os08g0242700	5.31862e-41	-4.88387	down
Os10g0506200	1.26723e-06	-3.27919	down
Os04g0584750	7.97163e-10	-1.66072	down
Os02g0722001	2.60477e-07	3.22883	up
Os03g0295866	0.000408369	2.09599	up
Os04g0332700	0.00205216	2.52659	up
Os04g0373000	9.90898e-09	2.31821	up
Os01g0143100	2.04443e-06	-1.95685	down
Os07g0503500	1.7787e-15	2.76802	up
Os01g0821600	0.00136473	-4.43301	down
Os12g0605900	2.46461e-09	6.88915	up
Os08g0104800	1.76899e-07	-4.41513	down
Os12g0577200	9.71241e-05	4.24795	up
Os05g0280350	8.17194e-13	2.34965	up
Os09g0566600	0.000899969	2.06074	up
Os01g0947700	6.69004e-08	-2.3079	down
Os08g0388300	0.000130162	1.73418	up
Os11g0127600	0.00109629	-2.25819	down
Os02g0586900	7.7319e-12	9.22642	up
Os02g0507100	3.86021e-12	5.10519	up
Os06g0168500	1.70247e-32	-5.02598	down
Os10g0112600	1.98058e-09	-1.63557	down
Os01g0817700	3.17471e-15	-2.09584	down
Os03g0596800	9.33298e-24	3.10051	up
Rice_newGene_3993	7.3582e-12	Inf	up
Os05g0102500	6.75469e-09	1.7204	up
Os06g0127600	7.76761e-05	-1.66192	down
Os11g0177750	9.82788e-11	2.03759	up
Os01g0602800	3.88525e-13	1.86789	up
Os03g0202250	2.40264e-09	1.69308	up
Os05g0132000	0.000186559	-2.68238	down
Os03g0283400	4.49301e-08	1.97659	up
Os08g0551225	1.30019e-15	7.5626	up
Os01g0166800	1.05578e-07	-1.96699	down
Os03g0684700	9.09258e-13	-7.46424	down
Os03g0236200	2.40145e-08	-2.70461	down
Rice_newGene_1448	2.39676e-06	-1.82759	down
Os02g0650800	7.44529e-15	7.23705	up
Os11g0473000	3.53508e-12	1.72093	up
Os01g0116650	2.34418e-19	#NAME?	down
Os10g0116400	9.16523e-12	-2.6539	down
Os08g0536800	3.71673e-67	8.62324	up
Os03g0401333	3.10879e-68	5.28767	up
Os05g0457000	1.23045e-07	-6.41865	down
Os01g0818000	1.28917e-12	-1.80912	down
Os02g0744100	8.58577e-12	-2.51565	down
Os05g0519000	1.85298e-12	-2.28287	down
Os08g0547350	1.38976e-16	2.39485	up
Os10g0147250	0.00019202	2.68789	up
Os06g0687450	6.94845e-12	1.82322	up
Os04g0101300	0.000732351	-1.63162	down
Os05g0550800	0.00773653	1.72884	up
Os07g0154100	4.02846e-08	-5.12383	down
Os11g0175500	5.47498e-18	3.10971	up
Rice_newGene_494	1.78733e-11	#NAME?	down
Os09g0298266	1.35046e-10	4.05139	up
Os04g0164300	1.67557e-09	-2.12824	down
Os05g0556800	2.47731e-30	Inf	up
Os05g0214300	2.80763e-15	-6.54013	down
Os03g0119900	3.10298e-11	1.91533	up
Rice_newGene_206	2.45289e-10	4.31773	up
Os03g0727000	9.31724e-66	7.93836	up
Os05g0565100	4.62629e-06	8.0648	up
Os01g0663500	0.000200391	-1.88803	down
Os02g0168300	1.47901e-11	4.66766	up
Os05g0518300	3.96967e-11	8.1532	up
Os03g0141700	0.000558018	1.94591	up
Os02g0212500	1.3129e-08	-5.90956	down
Os01g0214800	6.5441e-47	-4.72752	down
Os12g0497300	2.15296e-06	3.51993	up
Os12g0106600	4.48766e-07	-1.78646	down
Os02g0236600	3.56342e-11	6.79915	up
Os10g0460900	3.58215e-24	-2.74829	down
Os05g0563050	1.3907e-26	2.5085	up
Os05g0156700	2.49328e-10	1.99238	up
Os01g0788800	8.04357e-19	3.90391	up
Os07g0604000	8.66925e-50	3.72769	up
Os02g0728401	1.74552e-10	-2.25708	down
Os10g0163310	8.60068e-05	1.88049	up
Os02g0805500	6.69611e-09	-1.7371	down
Os12g0108350	6.23387e-07	3.11015	up
Os05g0515200	2.62582e-29	#NAME?	down
Os06g0114000	3.57935e-23	-2.6961	down
Os04g0598000	2.12532e-27	2.96048	up
Os12g0612850	1.38915e-12	2.8878	up
Os01g0388000	4.83906e-15	3.03447	up
Os07g0192800	0.000236814	2.11971	up
Os12g0597400	3.30735e-19	-4.19903	down
Os11g0457700	2.35554e-06	2.92359	up
Os05g0143550	0.000849084	-1.9124	down
Os02g0745700	6.0042e-13	-1.86075	down
Os01g0652800	1.10612e-19	4.37007	up
Os06g0348800	4.96193e-21	-2.61506	down
Os12g0144700	7.05939e-09	4.55065	up
Os05g0498900	6.6617e-06	1.95336	up
Rice_newGene_800	6.69004e-08	-4.15159	down
Os01g0339500	2.60859e-29	-5.69354	down
Os09g0538400	4.46511e-16	3.38408	up
Os01g0388200	2.87371e-13	3.01549	up
Os12g0120000	4.12318e-14	6.70518	up
Os11g0265650	0.00129409	-1.8821	down
Rice_newGene_489	2.2633e-16	-5.90608	down
Os04g0674000	9.40093e-11	-1.66471	down
Rice_newGene_180	0.000160468	2.17336	up
Os03g0212000	2.24456e-32	3.06811	up
Os02g0752800	2.31639e-17	-2.49785	down
Os03g0116800	1.74177e-22	2.44552	up
Os07g0412100	4.63717e-21	-2.78558	down
Os12g0236800	4.10609e-14	3.69775	up
Os04g0481200	5.9292e-14	6.01008	up
Os09g0425700	1.80043e-16	-2.4984	down
Os03g0277100	5.51452e-23	-2.70595	down
Os05g0100600	2.60228e-14	-2.36087	down
Os06g0270200	4.45155e-07	2.23123	up
Os06g0614300	2.83598e-07	1.5874	up
Os05g0476200	2.66142e-17	8.03117	up
Os02g0169900	2.74243e-31	-3.7927	down
Os10g0476400	3.72045e-09	-1.64099	down
Os05g0468750	3.86297e-33	-3.60166	down
Os12g0180600	3.0538e-15	6.74485	up
Os12g0108600	4.81814e-14	3.96849	up
Os04g0475100	3.17692e-06	1.84626	up
Os11g0298000	6.45352e-26	-10.9073	down
Os01g0864500	2.78361e-05	-5.39575	down
Os12g0599800	2.72252e-96	7.48951	up
Os09g0491852	2.02492e-110	-9.831	down
Os11g0629582	5.37401e-24	-3.63891	down
Os02g0777400	3.50927e-138	7.36241	up
Os08g0141400	3.0792e-19	2.58019	up
Os05g0571100	1.96348e-17	-2.17896	down
Os10g0492600	6.82192e-19	Inf	up
Os12g0604700	7.15788e-34	4.78115	up
Os05g0559350	4.78665e-16	5.88157	up
Os05g0103400	1.64535e-14	-2.23409	down
Os04g0350100	6.03958e-125	8.64985	up
Os04g0471700	5.7942e-11	3.20009	up
Os07g0213300	1.1783e-28	-3.09226	down
Os04g0481300	1.91679e-22	-5.89037	down
Os03g0629900	4.58192e-15	-3.3341	down
Os04g0649700	1.39844e-43	5.71639	up
Os04g0640750	1.36503e-08	4.45944	up
Os10g0100700	1.05615e-19	-6.36911	down
Os11g0581900	2.72845e-23	2.89721	up
Os03g0592500	6.12501e-24	-5.89868	down
Os08g0488700	8.09374e-10	-2.67999	down
Os07g0114000	4.95359e-08	-1.72239	down
Os09g0329000	4.41906e-103	10.9279	up
Os07g0257200	2.78922e-09	5.35141	up
Os01g0272850	2.11873e-14	-2.49112	down
Os08g0398300	2.52786e-05	2.37531	up
Os04g0441700	1.68963e-15	Inf	up
Os06g0218000	2.54541e-05	2.54892	up
Os05g0317900	7.8683e-07	#NAME?	down
Rice_newGene_2645	6.65589e-05	8.7427	up
Os09g0413700	1.04912e-20	-4.04692	down
Os07g0558400	2.45142e-47	-7.49824	down
Os12g0590500	3.23988e-13	4.66537	up
Os02g0281200	1.07407e-08	-3.0459	down
Rice_newGene_1465	5.21065e-08	-4.50314	down
Os07g0545100	7.78773e-06	2.65922	up
Os03g0306900	3.70463e-07	-1.73946	down
Rice_newGene_209	4.72484e-08	-5.08179	down
Os11g0527000	1.12628e-09	3.96694	up
Os11g0258900	4.77718e-25	4.16041	up
Os03g0289850	4.7371e-08	-7.62822	down
Os06g0204800	5.61222e-14	6.3752	up
Os02g0596000	6.9121e-27	-3.54534	down
Os02g0699700	1.01316e-39	4.56487	up
Os03g0809400	8.82291e-11	1.73719	up
Os03g0851800	2.41139e-26	-4.18412	down
Os03g0784300	6.00966e-08	-3.00219	down
Os01g0940100	4.43538e-12	1.81814	up
Os11g0142101	2.80794e-48	7.55857	up
Os12g0271600	4.88411e-24	2.67637	up
Os03g0760800	5.37668e-129	7.01091	up
Os03g0840275	1.90785e-24	-2.68049	down
Os08g0526200	4.54031e-22	-3.30248	down
Os06g0240001	1.16244e-48	3.71041	up
Os05g0412800	4.51595e-76	4.76089	up
Os07g0628900	1.63099e-131	-10.476	down
Os05g0131900	4.36993e-14	1.92569	up
Os12g0638200	8.60719e-15	1.97422	up
Os05g0437800	8.85661e-07	2.35534	up
Os06g0612300	9.11963e-18	3.71027	up
Os02g0815700	8.88267e-18	3.14301	up
Os07g0102150	1.88183e-06	-2.39635	down
Os02g0589400	1.7516e-09	-1.91454	down
Rice_newGene_2993	4.73413e-09	-1.98062	down
Os09g0518500	3.35291e-18	-2.24457	down
Rice_newGene_3687	4.73165e-14	6.1474	up
Os08g0163100	7.44663e-14	6.45897	up
Os02g0762600	7.55589e-17	3.53258	up
Os10g0337500	5.60231e-17	6.01393	up
Os03g0795000	3.19367e-07	-1.7681	down
Os04g0636000	5.97851e-17	2.25346	up
Os01g0760300	4.65737e-14	6.61567	up
Os03g0353400	1.11177e-17	-3.04423	down
Os05g0586400	1.55449e-08	3.66151	up
Os01g0579600	7.07788e-12	2.49699	up
Os03g0171900	0.00633626	-2.30647	down
Os10g0497750	0.00090467	-3.48038	down
Os01g0915400	7.50126e-08	-1.61426	down
Os01g0830000	1.50002e-16	-2.13228	down
Os02g0757700	1.22545e-20	2.77913	up
Os09g0346500	1.71071e-20	-5.53469	down
Os11g0223201	1.16591e-13	-2.78522	down
Os02g0307900	1.59599e-10	4.41193	up
Os03g0708000	8.48781e-71	6.02231	up
Os03g0165400	6.4035e-100	7.17969	up
Os09g0513500	1.99837e-08	-4.03689	down
Os05g0549100	9.87578e-21	-2.43605	down
Os02g0164900	5.11632e-49	3.56486	up
Os02g0499000	1.34195e-12	-2.10592	down
Os02g0557800	1.6589e-18	-2.26693	down
Os05g0582350	1.15557e-05	-3.50998	down
Os02g0767300	1.69759e-14	Inf	up
Os01g0871800	1.93859e-07	-3.71582	down
Os02g0165200	9.78338e-18	6.30404	up
Os02g0689200	5.49846e-05	-2.10813	down
Os01g0147300	1.37196e-09	2.95714	up
Os03g0199000	6.36742e-11	-2.91845	down
Os03g0639700	8.78319e-15	-2.29628	down
Os02g0756200	2.74682e-28	4.22124	up
Os05g0180500	2.55291e-05	2.01095	up
Os11g0129700	0.00155737	2.56291	up
Os01g0917700	8.05423e-23	7.14481	up
Os09g0407700	1.91732e-05	-1.63881	down
Os09g0539000	0.00156407	1.59204	up
Os01g0951100	8.92916e-24	5.45124	up
Os05g0542200	3.75393e-18	-2.23668	down
Os03g0223100	3.60373e-29	-4.43571	down
Os05g0513800	7.27971e-91	8.19655	up
Os11g0247350	6.59871e-83	4.95643	up
Os10g0532800	1.16067e-08	-1.66425	down
Os04g0304200	2.46764e-80	-6.56783	down
Os07g0573200	2.13789e-07	-2.68806	down
Os07g0159700	1.34484e-20	6.46424	up
Os11g0460700	1.71701e-10	4.22759	up
Os02g0785200	1.73525e-15	7.50306	up
Os04g0471400	3.97672e-12	1.61201	up
Os01g0953500	1.31377e-16	-2.66615	down
Os03g0828800	3.6672e-14	#NAME?	down
Os03g0305800	3.32498e-05	-3.03905	down
Os11g0171800	2.519e-12	-6.06975	down
Os10g0177200	1.66256e-07	-1.99847	down
Os04g0552700	7.59367e-13	5.33852	up
Os08g0547300	0.0015483	1.79427	up
Os06g0566500	0.000102815	1.71773	up
Os11g0454000	1.43069e-05	2.23476	up
Os06g0130400	5.37595e-53	-4.51572	down
Os02g0726000	1.90899e-27	8.40238	up
Os05g0138300	4.39741e-21	-2.71341	down
Os08g0114200	4.04584e-15	Inf	up
Os01g0302000	1.47643e-28	-7.08186	down
Os08g0491400	3.87559e-15	6.71363	up
Os09g0421166	8.39807e-17	6.17356	up
Os01g0755600	5.12053e-16	Inf	up
Os05g0193800	4.30412e-14	-2.2402	down
Os08g0172200	2.67238e-10	-1.58557	down
Os09g0497900	0.00101395	-2.29005	down
Os01g0136200	0.0011142	2.87585	up
Os06g0728800	3.56208e-24	2.38243	up
Os01g0896500	4.28998e-33	-3.69084	down
Rice_newGene_2220	0.00028595	-2.29466	down
Os03g0730400	2.90373e-06	-3.37564	down
Os04g0449500	0.00904847	-2.22361	down
Os10g0484800	1.92527e-06	8.62367	up
Os02g0694400	5.4982e-07	-1.7352	down
Os03g0152300	4.69206e-14	6.14917	up
Os03g0356596	0.000128503	2.30547	up
Os05g0119200	4.39127e-31	-3.76573	down
Os05g0484800	6.2667e-05	2.26777	up
Os03g0287600	1.38417e-35	4.18073	up
Os01g0122000	4.46411e-10	2.44498	up
Os01g0532800	0.000241574	1.74307	up
Os11g0208850	1.28187e-05	-2.01945	down
Rice_newGene_72	2.28825e-16	Inf	up
Os03g0802900	8.05532e-13	4.12985	up
Os10g0486900	2.46176e-15	2.04654	up
Os03g0132900	0.00806838	-5.86899	down
Os07g0577600	1.56358e-38	-5.92288	down
Os01g0195000	2.17199e-12	1.85521	up
Os01g0144100	2.32043e-36	-6.32762	down
Os10g0112700	2.57652e-25	-8.98527	down
Os12g0160500	3.0227e-11	-2.78409	down
Os09g0538800	1.81396e-09	1.63503	up
Os10g0496000	8.74758e-09	3.759	up
Os02g0526700	9.66285e-43	3.6524	up
Os02g0799600	8.88721e-57	-6.03598	down
Os10g0524700	4.39439e-05	-2.99	down
Os12g0133400	6.85217e-05	-2.90555	down
Os01g0273100	9.64316e-12	7.15235	up
Os09g0424650	0.00152768	1.69264	up
Os04g0625900	4.75536e-15	2.07526	up
Os12g0594201	0.00127036	-3.2349	down
Os04g0416000	4.90245e-19	-2.30799	down
Os04g0572400	5.32346e-13	-8.3687	down
Os02g0123100	5.07086e-07	2.006	up
Os07g0676800	1.97581e-37	3.17951	up
Rice_newGene_869	2.12322e-12	3.25658	up
Os11g0480000	7.43757e-09	-3.11334	down
Os10g0386300	1.74699e-10	4.15789	up
Os06g0196200	0.00158533	2.08224	up
Os12g0510900	3.86418e-18	5.35604	up
Os10g0559833	2.75345e-32	4.53629	up
Os07g0102100	0.000927338	-2.13706	down
Os09g0517100	2.53794e-25	-4.98919	down
Os01g0835083	1.39638e-05	1.80621	up
Os01g0679500	4.17303e-23	8.89657	up
Os05g0186000	1.19216e-14	-1.99508	down
Os09g0133600	3.0436e-20	-2.60796	down
Os07g0677900	1.04145e-10	4.20134	up
Os03g0786250	8.4912e-100	-7.44379	down
Os02g0810500	2.20588e-05	2.59419	up
Os06g0233000	8.37639e-07	-3.26346	down
Os07g0581333	5.58178e-12	2.80835	up
Rice_newGene_3659	5.03829e-14	6.53656	up
Os04g0186450	2.72952e-34	#NAME?	down
Os03g0607100	4.09763e-17	Inf	up
Os08g0249900	3.71328e-35	-5.74179	down
Os07g0532500	5.94619e-39	-5.94855	down
Os07g0679500	3.58631e-23	8.02097	up
Os03g0232400	0.000136353	-1.95041	down
Os02g0623500	6.53257e-11	-1.7535	down
Os09g0533200	2.2542e-12	5.16922	up
Os08g0254900	1.26599e-16	-2.42135	down
Os01g0511800	4.77052e-11	3.11852	up
Os10g0506900	1.84831e-18	-2.26213	down
Os06g0693300	1.06409e-24	5.61147	up
Os05g0557900	6.35394e-05	1.98265	up
Os10g0472900	3.58881e-15	6.05227	up
Os01g0227800	2.55198e-49	-6.10064	down
Os01g0363900	1.12816e-17	1.99118	up
Os08g0414700	2.68364e-49	6.10739	up
Os01g0332100	4.25981e-14	-5.839	down
Os09g0482800	1.36762e-26	-4.95785	down
Os03g0167650	1.72585e-17	7.14575	up
Os08g0532600	2.46516e-07	-4.34758	down
Os03g0731100	2.8622e-09	-2.55699	down
Rice_newGene_1478	0.000559289	-7.10857	down
Os11g0137000	3.27241e-15	7.38993	up
Os06g0174700	9.07313e-16	-7.08777	down
Os06g0131350	6.42092e-16	-2.4636	down
Os08g0502400	2.03187e-55	5.62508	up
Os01g0136400	7.36954e-44	-4.0685	down
Os08g0445000	1.02004e-08	5.40904	up
Os02g0818500	2.30052e-14	3.70174	up
Os01g0789000	3.55031e-15	7.39135	up
Os07g0241800	9.93488e-07	2.67337	up
Os07g0684000	6.22e-68	-5.31635	down
Os07g0435300	2.36254e-55	-5.44155	down
Os03g0341300	3.54267e-12	-4.14238	down
Os03g0731850	4.13865e-13	Inf	up
Os05g0464400	0.00273435	1.80655	up
Os07g0529600	7.05487e-17	-3.266	down
Os08g0498400	1.17456e-05	-2.66949	down
Os01g0124200	4.23719e-12	2.23649	up
Os07g0613800	5.72627e-10	-1.8743	down
Os02g0181200	0.000656762	-4.86237	down
Os01g0822900	5.72884e-160	9.29059	up
Os03g0100030	3.20911e-50	-4.64752	down
Os07g0642600	1.85158e-06	-1.94719	down
Os07g0524900	6.65272e-09	-4.31909	down
Os03g0683300	1.21254e-05	9.82927	up
Os08g0551200	3.05797e-18	6.93024	up
Os03g0645900	3.11336e-18	-3.62652	down
Os10g0371000	3.5192e-110	6.24235	up
Os07g0566150	1.39273e-33	-4.92979	down
Rice_newGene_123	0.00148811	-3.12143	down
Os08g0115800	7.55804e-25	4.24215	up
Os12g0149750	0.000724563	1.88345	up
Os02g0507400	8.06514e-15	-1.97204	down
Os11g0592600	0.000391859	6.66335	up
Os07g0626200	1.14616e-27	3.31736	up
Os12g0575000	8.45721e-45	-4.42099	down
Os01g0610800	2.66633e-21	4.58793	up
Os03g0165900	9.61214e-11	5.32439	up
Os04g0129300	0.00503948	-1.60311	down
Os09g0247500	1.51577e-11	4.84877	up
Os02g0232000	7.86489e-24	7.35139	up
Rice_newGene_2658	2.22707e-25	-3.59405	down
Os04g0585700	7.93462e-13	-1.87638	down
Os07g0107300	8.40925e-05	2.38041	up
Os01g0209566	2.24114e-06	2.59117	up
Os01g0840900	0.000233196	1.88404	up
Os03g0421800	8.35245e-08	2.48479	up
Os10g0445600	5.15891e-47	-4.11592	down
Os02g0766000	3.55424e-17	-2.67274	down
Os02g0155000	4.9897e-06	2.56034	up
Os12g0556200	0.00257508	-3.26891	down
Os07g0440700	5.5737e-14	6.36407	up
Os04g0556500	1.76948e-37	-3.86776	down
Os06g0262800	0.000182629	-2.93279	down
Os05g0462000	1.86797e-11	-5.61772	down
Os03g0242300	0.0021708	-3.16858	down
Os03g0565900	3.14256e-08	6.16681	up
Os04g0562800	2.87047e-27	4.73828	up
Os04g0461600	1.45816e-11	-2.62468	down
Os08g0538600	5.28662e-42	-4.06467	down
Os10g0130800	1.05518e-41	4.05441	up
Os01g0844300	2.31785e-07	2.96206	up
Os12g0617800	2.8505e-12	-1.76264	down
Os01g0627400	0.000253263	-1.79332	down
Os03g0227400	1.92018e-15	-2.6545	down
Os03g0364500	1.76548e-28	2.87037	up
Os08g0243100	5.22012e-08	1.76119	up
Os05g0449600	2.79666e-13	-2.17255	down
Os02g0778200	1.65569e-13	-1.87342	down
Os10g0500300	8.84745e-20	2.56219	up
Os01g0978100	5.33678e-20	-2.72139	down
Os11g0243300	1.74048e-25	4.65186	up
Os11g0241100	3.01946e-14	6.84162	up
Os10g0578950	0.00122094	-2.95568	down
Os05g0338900	2.92518e-05	1.60599	up
Os12g0148600	6.02156e-05	-2.56014	down
Os04g0221300	1.61754e-06	-1.59294	down
Os01g0798500	3.42071e-21	-2.50822	down
Os03g0414400	1.33138e-25	-4.18728	down
Os09g0451000	5.9855e-49	-4.81941	down
Os08g0492500	6.85811e-12	-1.97837	down
Os03g0388500	9.72907e-11	-1.7682	down
Os07g0665900	1.4572e-05	-2.31937	down
Os11g0139600	1.39437e-15	3.54062	up
Os01g0719400	0.000578628	2.02207	up
Os05g0470650	4.52307e-09	-3.59376	down
Os11g0505300	4.44482e-06	-3.5114	down
Os06g0132500	3.94182e-11	6.02564	up
Os11g0626700	3.61147e-26	-5.25732	down
Os08g0133200	2.47688e-23	4.03408	up
Os02g0197600	4.26344e-29	-5.27841	down
Os10g0213700	8.93659e-48	-4.75074	down
Os04g0583200	2.66878e-22	2.38552	up
Os03g0765900	4.18878e-19	-4.07306	down
Os06g0557200	0.000163128	-1.65	down
Os01g0207600	4.56275e-05	3.58251	up
Os01g0719900	2.82055e-10	#NAME?	down
Os07g0185300	7.47438e-18	-2.27	down
Os03g0296500	1.75416e-05	2.61263	up
Rice_newGene_3672	1.53462e-09	4.03737	up
Os06g0101600	2.06101e-51	-6.90732	down
Os01g0602400	3.4996e-11	-4.08918	down
Os11g0249300	1.0368e-12	5.97035	up
Os05g0405600	2.38117e-16	-3.75288	down
Os10g0378000	6.21892e-76	-6.12616	down
Os08g0448000	0.000738408	-2.01118	down
Os04g0496700	1.10726e-12	-2.33541	down
Os01g0706500	0.000796569	1.65458	up
Os05g0369700	4.83829e-09	3.79742	up
Os04g0674750	1.06039e-09	-2.67227	down
Os02g0692000	2.633e-15	2.87561	up
Os02g0704131	3.9929e-94	-7.36044	down
Os06g0188800	4.56753e-16	-2.40633	down
Os08g0191400	0.000587724	1.70022	up
Os10g0502100	2.19564e-09	3.80396	up
Rice_newGene_898	2.63912e-11	#NAME?	down
Os02g0216150	0.000169413	2.10243	up
Os07g0616800	1.06645e-34	Inf	up
Os05g0551100	2.73537e-62	6.2521	up
Os10g0317950	0.00262922	1.68107	up
Os03g0295600	2.65516e-47	3.8826	up
Os08g0302000	6.05837e-95	11.9231	up
Os10g0492000	1.89179e-19	-3.96903	down
Os06g0687000	5.53449e-18	6.15327	up
Os02g0750600	8.38327e-19	-2.35507	down
Os01g0563700	2.94053e-05	2.55	up
Os05g0554800	2.13779e-07	3.07256	up
Os12g0236900	5.4325e-13	-1.86165	down
Os01g0930400	4.59786e-11	-4.11261	down
Os04g0563050	6.56423e-09	2.57642	up
Os03g0442800	1.73629e-15	Inf	up
Os11g0648400	5.20243e-60	5.77692	up
Os04g0457100	9.88943e-36	-5.07299	down
Os08g0126700	1.21454e-21	-7.50903	down
Rice_newGene_3356	0.000736021	-2.60615	down
Os01g0835500	5.94833e-34	-3.28739	down
Os08g0467100	3.80848e-32	7.0216	up
Os10g0146601	7.88316e-32	8.72695	up
Os02g0767050	1.71617e-37	3.24869	up
Os06g0696400	4.1539e-07	2.76417	up
Os07g0438300	7.60992e-09	-3.55188	down
Os01g0877500	4.59798e-13	2.05334	up
Os03g0831200	1.12926e-18	2.06998	up
Os01g0279700	1.8115e-32	-3.51338	down
Os05g0424100	4.96812e-05	-2.32355	down
Os09g0361500	1.4759e-18	-2.48485	down
Os07g0143000	2.08714e-26	-6.09581	down
Os05g0399700	1.96638e-98	5.76033	up
Os03g0851200	4.76995e-32	-3.2563	down
Os07g0421866	7.26262e-23	-3.10814	down
Os02g0119200	2.39085e-05	1.92104	up
Os01g0154600	0.0003068	2.25624	up
Os08g0376600	3.49455e-12	5.17398	up
Os05g0215600	2.45732e-15	-2.89799	down
Os08g0484533	1.43063e-23	-3.01608	down
Os03g0624300	0.00823833	3.75405	up
Os03g0289300	3.10787e-12	-2.07631	down
Os07g0605350	2.10897e-11	#NAME?	down
Os04g0510600	9.01321e-07	-1.83511	down
Os03g0711600	9.91608e-27	2.59183	up
Os06g0237950	5.44242e-08	3.32231	up
Os01g0511100	1.72852e-17	2.12921	up
Os03g0413100	4.46968e-19	-2.31518	down
Os01g0227350	4.00274e-37	-6.12881	down
Os06g0647100	2.05185e-17	-2.17571	down
Os01g0193600	1.13954e-06	-2.21711	down
Os01g0186000	2.09129e-05	2.59443	up
Os03g0713600	1.73338e-18	3.50325	up
Os03g0646032	1.41876e-15	Inf	up
Os06g0163450	1.41693e-12	4.9863	up
Os09g0270900	1.17639e-09	-2.59772	down
Os12g0181600	4.18042e-48	-5.38868	down
Os03g0116300	2.85423e-10	-1.79128	down
Os04g0566500	1.01996e-39	3.25627	up
Os10g0540000	0.000148306	2.27301	up
Os09g0563800	2.27189e-10	-1.70104	down
Os12g0239300	3.4323e-19	2.23217	up
Os02g0302900	7.81511e-18	4.40732	up
Os06g0263801	1.69456e-09	-3.14118	down
Os02g0698000	6.40338e-55	-6.18542	down
Os01g0378100	1.86022e-11	3.89793	up
Os09g0441250	1.6458e-13	-2.05279	down
Os12g0527700	3.6275e-06	3.3716	up
Os12g0109200	8.15758e-07	3.06367	up
Os06g0676400	1.32192e-11	3.45856	up
Os02g0110200	4.59692e-115	-11.4149	down
Os02g0229600	3.56308e-09	3.59129	up
Os12g0480800	1.54395e-15	Inf	up
Rice_newGene_3953	3.73858e-09	3.61557	up
Os02g0528100	9.17452e-23	5.9316	up
Os04g0578700	1.38884e-30	3.17527	up
Os05g0207700	1.2235e-24	5.4185	up
Os05g0594200	4.61244e-07	-6.017	down
Os09g0547100	6.39612e-07	8.21578	up
Os06g0705100	1.30749e-41	-4.19097	down
Os08g0530400	2.88135e-13	-2.11173	down
Os05g0126700	2.84208e-06	-2.06146	down
Os01g0588000	5.00037e-07	3.15064	up
Os01g0201600	5.06015e-178	9.37691	up
Os06g0179200	4.53107e-07	1.61654	up
Os02g0697500	7.32513e-05	-4.10574	down
Os02g0515200	0.000151861	-1.67033	down
Os04g0486950	1.55948e-06	2.52887	up
Os03g0769900	5.24365e-07	-1.69914	down
Os01g0889400	9.67627e-27	4.0295	up
Os09g0530200	1.18603e-12	-2.96904	down
Os05g0102600	7.64601e-58	5.40227	up
Os04g0551600	7.79443e-47	8.57049	up
Os06g0681200	3.83216e-80	-9.70033	down
Os07g0300200	9.63954e-06	1.888	up
Os04g0489600	1.50862e-12	-5.92531	down
Os03g0680200	2.84168e-25	8.22377	up
Os01g0176050	0.0052131	-2.1619	down
Os01g0723000	4.86131e-18	Inf	up
Os01g0758500	5.78599e-38	5.30424	up
Os03g0301200	7.79166e-10	-3.19953	down
Os04g0106500	4.09461e-15	3.89426	up
Os12g0131900	3.19971e-16	7.75586	up
Os12g0127650	4.69218e-06	2.59564	up
Rice_newGene_2221	1.76637e-06	2.96908	up
Os03g0263000	0.000116858	2.28067	up
Os01g0240725	1.37516e-12	Inf	up
Os02g0574500	3.11202e-14	1.86816	up
Os05g0212150	0.000283793	-2.5661	down
Os01g0369900	1.7823e-06	-4.959	down
Os02g0732250	2.58536e-05	2.01863	up
Os12g0145916	1.21646e-11	4.86813	up
Os03g0342400	6.69645e-12	-3.35151	down
Os03g0717950	2.79465e-21	-3.77504	down
Os04g0447950	1.58876e-05	2.57998	up
Os07g0245100	5.56772e-06	2.62186	up
Os05g0555450	0.00151065	-2.20212	down
Os01g0199700	4.12935e-07	-3.98142	down
Os04g0513100	1.37083e-19	#NAME?	down
Os06g0606599	6.63528e-06	-2.39355	down
Rice_newGene_2363	0.00873369	-1.62756	down
Os09g0456800	9.70698e-15	-3.30033	down
Os10g0163040	4.18401e-10	-2.5244	down
Os03g0421300	1.54238e-18	5.11591	up
Os02g0265800	8.50823e-06	5.79859	up
Os06g0703000	2.11041e-11	2.66544	up
Os06g0622000	4.87699e-24	3.52428	up
Os05g0486100	6.82857e-17	-3.34113	down
Rice_newGene_1192	5.25342e-08	4.36682	up
Os07g0437000	1.60679e-15	3.38692	up
Os10g0536900	3.80312e-10	3.83701	up
Os02g0257300	1.92178e-60	-4.9983	down
Os09g0493400	6.36812e-28	4.22486	up
Os09g0439500	4.19261e-23	-4.50327	down
Os09g0482650	7.2088e-06	#NAME?	down
Os05g0349700	6.82202e-15	-1.98661	down
Os03g0287750	9.57299e-09	3.65644	up
Os04g0630900	5.57252e-14	#NAME?	down
Os08g0527600	5.36037e-10	2.70367	up
Os07g0280200	3.26301e-11	-4.45272	down
Os02g0193600	2.05365e-17	Inf	up
Os02g0731200	2.96154e-18	-4.09536	down
Os02g0787600	8.75257e-47	-4.06523	down
Os12g0289600	2.31651e-34	5.37489	up
Os06g0334100	0.000187001	-1.75221	down
Os04g0401751	9.11947e-06	1.74615	up
Os09g0484900	2.23958e-05	-2.69979	down
Os06g0264900	1.10384e-14	-2.86932	down
Os03g0333700	1.01772e-13	-2.97284	down
Os06g0603000	5.53908e-20	-2.37773	down
Os03g0135550	2.08154e-11	2.18334	up
Os03g0725800	7.58805e-19	2.35243	up
Os07g0142000	1.22142e-28	-3.67067	down
Os12g0555400	0.000132306	-1.7336	down
Os11g0598300	1.10821e-06	3.00773	up
Os03g0724600	3.89035e-51	5.52163	up
Os12g0528000	2.38505e-31	4.0675	up
Os06g0627400	0.00735173	1.94564	up
Os07g0418000	3.29482e-28	-3.10189	down
Os03g0371800	3.77996e-32	9.09521	up
Os04g0405000	2.28276e-09	-1.70456	down
Os01g0719000	6.35852e-24	4.56204	up
Os02g0570600	6.27804e-10	-6.77467	down
Os11g0598800	2.99641e-20	7.6824	up
Os08g0360700	0.000224379	Inf	up
Os07g0231500	8.6908e-09	-1.65043	down
Os12g0137300	6.17064e-22	-3.07206	down
Os08g0535100	1.32549e-07	1.78805	up
Os07g0410700	0.00275715	1.75132	up
Os03g0161400	1.05477e-07	4.53481	up
Os05g0125200	7.06604e-30	3.66149	up
Os02g0125200	1.53321e-05	4.66387	up
Os09g0344900	9.17496e-12	-3.68676	down
Rice_newGene_2635	1.10829e-06	-3.01755	down
Os10g0568000	4.95022e-06	2.01741	up
Os11g0184900	0.000646448	-1.88038	down
Os09g0110100	1.29358e-35	7.3612	up
Rice_newGene_2907	4.62171e-28	-3.99519	down
Os06g0663600	1.08886e-05	-2.5462	down
Os03g0723800	3.53523e-42	-4.87707	down
Os11g0149400	3.9748e-06	1.95207	up
Os12g0414500	2.42261e-09	5.09533	up
Os07g0632000	1.22445e-11	4.48567	up
Os03g0346500	6.29372e-14	3.35056	up
Os01g0747400	4.21308e-30	-4.47695	down
Os03g0262200	2.33973e-19	-2.32727	down
Os01g0673700	0.000136355	-1.81321	down
Os09g0533900	7.56674e-51	3.62852	up
Os05g0542150	9.58489e-11	-1.88242	down
Os01g0198900	1.25861e-41	-4.3427	down
Os02g0756800	9.64018e-05	-2.57073	down
Os03g0762450	1.99668e-08	2.70552	up
Os02g0290500	6.97865e-33	3.41587	up
Os02g0208700	1.25842e-06	-3.7375	down
Os06g0320500	2.66844e-42	-7.34083	down
Os05g0442550	1.32792e-06	-3.51528	down
Os01g0801500	8.41003e-19	8.31218	up
Os05g0520600	1.5938e-13	-5.26308	down
Os11g0294800	8.49395e-07	3.07402	up
Os04g0600500	0.000898577	2.0029	up
Os06g0134750	5.93767e-08	3.4381	up
Os08g0158200	0.000825246	-3.91123	down
Os04g0322100	3.58568e-08	-4.89842	down
Os11g0487700	5.24968e-26	-5.52149	down
Os04g0608300	9.08454e-10	6.32384	up
Os05g0442000	4.02797e-61	10.904	up
Os06g0705600	2.35731e-55	-4.93721	down
Os11g0580800	3.76802e-11	-1.72299	down
Os11g0229400	1.10778e-31	-3.6051	down
Os04g0460350	1.93982e-14	-3.5739	down
Os08g0490900	2.95619e-11	1.7833	up
Os07g0585900	6.06175e-06	-4.85072	down
Os02g0225000	1.39092e-38	-3.62217	down
Os01g0218100	0.000845536	-3.42411	down
Rice_newGene_2630	1.01915e-10	4.20665	up
Os03g0195900	0.0066932	1.58938	up
Os07g0590600	7.91407e-21	-3.796	down
Os03g0216900	5.29236e-07	3.09963	up
Os02g0243300	2.33054e-05	1.72343	up
Os11g0525600	1.65137e-32	2.79388	up
Os01g0123700	3.05917e-14	#NAME?	down
Os06g0308000	2.61446e-40	-3.70399	down
Os01g0572200	2.14468e-08	3.34145	up
Os07g0505300	4.96201e-40	3.52852	up
Os11g0215400	3.2113e-07	9.901	up
Os04g0634600	4.2081e-11	-6.23429	down
Os01g0699900	2.59666e-12	5.86211	up
Os04g0194500	1.13083e-15	-3.4634	down
Os07g0542400	5.13547e-14	-5.10053	down
Os10g0521500	8.48313e-07	-3.53489	down
Os01g0139000	1.99599e-05	2.42331	up
Os10g0525400	5.33899e-17	-3.486	down
Os02g0163600	1.03233e-07	-1.63737	down
Os01g0552300	1.05186e-15	-2.07895	down
Os06g0724900	0.0002311	-3.55458	down
Os03g0327900	4.45279e-31	2.93877	up
Os07g0540600	3.55887e-22	-8.42656	down
Os04g0205200	1.86507e-05	#NAME?	down
Os03g0120200	1.37367e-28	3.94372	up
Os09g0426600	1.64624e-08	2.17143	up
Os04g0454900	5.45374e-16	Inf	up
Os02g0639500	1.58395e-26	5.67953	up
Os02g0176300	0.000154542	1.69022	up
Os10g0437500	4.60041e-13	Inf	up
Os05g0531000	1.78091e-54	-5.69923	down
Os06g0184733	2.21259e-05	-1.72275	down
Os10g0557366	1.6766e-67	8.11779	up
Os02g0739000	5.36656e-21	-2.43818	down
Os01g0696800	6.29422e-28	#NAME?	down
Os04g0105100	8.8369e-10	-1.68736	down
Os05g0447700	1.95831e-32	-4.13621	down
Rice_newGene_1797	5.66511e-10	4.14795	up
Os03g0269100	4.79157e-34	-3.55239	down
Os09g0538000	1.2018e-52	4.1325	up
Os04g0596200	9.49188e-17	6.68095	up
Os03g0165266	1.87925e-07	-1.73658	down
Os03g0209500	5.69447e-17	2.98725	up
Os08g0500800	1.44026e-13	-2.41497	down
Os03g0778100	3.99649e-40	-5.6511	down
Os04g0692400	4.28142e-07	1.77745	up
Os01g0587400	0.00336348	-1.90107	down
Os06g0133600	4.29792e-21	2.57469	up
Os03g0707200	1.69664e-14	-2.03846	down
Os01g0693800	8.11074e-05	-1.64289	down
Os10g0109300	4.40074e-07	5.45148	up
Os12g0480250	3.12082e-13	3.83055	up
Os10g0565100	2.52539e-12	1.62636	up
Os05g0142200	1.30182e-14	-3.97519	down
Os05g0441500	4.19565e-18	-2.26004	down
Os07g0162400	1.43709e-07	-2.1773	down
Os03g0149800	0.003227	-2.01226	down
Os02g0228600	0.000137069	-3.26919	down
Os03g0640825	7.22185e-26	2.72179	up
Os08g0546100	0.000895797	3.31268	up
Os06g0714800	1.14481e-06	2.34314	up
Os02g0116500	1.54236e-22	-3.5557	down
Os09g0514500	1.67285e-26	6.98576	up
Os04g0574200	1.68091e-72	6.40445	up
Os04g0543500	9.97046e-18	-2.20451	down
Os05g0503000	3.68648e-12	1.68863	up
Os11g0458100	3.37317e-16	5.19516	up
Os06g0476100	1.61801e-10	-6.85253	down
Os02g0162600	9.50285e-20	-6.96124	down
Os09g0517950	4.79135e-93	#NAME?	down
Os07g0543100	1.35718e-40	-4.25497	down
Os02g0103200	8.32021e-32	5.8659	up
Os06g0115300	3.06549e-17	-5.78531	down
Os04g0659100	1.77177e-47	-7.52848	down
Os03g0570800	0.0018188	-1.63462	down
Os09g0249900	9.80244e-20	-2.34804	down
Os12g0433700	3.14177e-08	3.93986	up
Rice_newGene_1	1.04621e-09	-5.90734	down
Os06g0183600	1.07757e-24	-5.16955	down
Os03g0100200	9.03561e-19	-2.45309	down
Os08g0154000	2.49372e-06	-2.53187	down
Os01g0649900	7.41308e-06	-3.60971	down
Os04g0556900	3.5162e-09	-4.38668	down
Os01g0167500	1.15658e-29	2.66065	up
Os04g0504901	4.51813e-18	2.02608	up
Os10g0375200	2.76961e-05	2.4809	up
Os01g0614300	1.81793e-07	2.12734	up
Os11g0213733	9.74992e-07	-3.72329	down
Os01g0350000	9.93914e-10	-4.84077	down
Os05g0200340	4.94347e-09	-4.01055	down
Os05g0232200	6.99594e-18	-3.7657	down
Os06g0239700	1.45721e-05	-1.7714	down
Os01g0676200	8.92233e-35	-4.08514	down
Os04g0372700	2.94091e-61	-5.18315	down
Os01g0253400	6.39462e-07	2.87081	up
Os02g0829850	7.8139e-07	-2.43552	down
Os02g0209900	1.53241e-07	2.33573	up
Os02g0469300	2.48395e-18	3.10477	up
Os08g0566600	1.30407e-17	-3.77486	down
Os05g0424300	3.36346e-25	-5.06471	down
Os02g0117700	0.00141667	-2.20267	down
Os03g0776150	3.88856e-22	-2.63389	down
Os08g0425500	9.15563e-27	4.45819	up
Os01g0572700	4.74208e-06	1.61727	up
Os12g0442700	0.00181204	1.85806	up
Os11g0606600	0.000574073	-2.13821	down
Os04g0643750	0.00276172	-2.00692	down
Os01g0368900	6.3306e-12	-7.56573	down
Os11g0600900	4.20579e-12	2.95906	up
Os01g0914800	3.18433e-16	-2.15552	down
Os12g0197500	4.45052e-28	2.69482	up
Os12g0480100	6.62205e-07	-1.9632	down
Os03g0190400	6.05158e-07	-2.45149	down
Os02g0773300	7.32559e-28	-2.98206	down
Os03g0267300	3.67299e-42	-4.4324	down
Os09g0408933	1.98722e-05	-1.9507	down
Os11g0283500	4.93141e-17	-3.79609	down
Os08g0546000	5.5972e-23	8.89208	up
Os08g0502000	1.87288e-30	8.6278	up
Os02g0653900	0.00900863	-3.4633	down
Os12g0516200	9.98267e-45	-11.6591	down
Os05g0176800	2.103e-18	Inf	up
Os06g0705400	8.52813e-08	-3.43736	down
Os02g0236000	4.76815e-29	3.23988	up
Os02g0280500	9.84284e-29	-5.68235	down
Os06g0608050	3.47712e-09	2.79589	up
Os02g0567800	9.94342e-06	1.60449	up
Os02g0187500	4.76521e-13	-2.1038	down
Os02g0527900	0.00111946	-2.25951	down
Os07g0568700	1.66824e-154	9.13242	up
Os02g0294000	2.17502e-14	Inf	up
Os03g0374500	1.02645e-31	Inf	up
Os08g0347500	8.8995e-31	-3.57023	down
Os04g0570000	5.19606e-14	6.50133	up
Os02g0324700	8.29458e-42	-4.0656	down
Os07g0624700	2.19861e-12	-1.99074	down
Os12g0160100	1.6921e-07	2.22652	up
Os07g0575700	7.77888e-14	-5.4102	down
Os02g0238500	5.94642e-06	-1.68235	down
Os07g0411566	3.16084e-74	8.64807	up
Os04g0559100	4.81243e-08	3.47323	up
Os11g0427500	1.29908e-19	-2.35975	down
Os01g0756900	1.72594e-06	6.52103	up
Os12g0509200	6.22669e-14	3.73	up
Os02g0208400	0.00140226	1.65231	up
Os04g0563000	3.73746e-17	2.70821	up
Os01g0966200	1.36338e-16	-3.17692	down
Rice_newGene_2908	4.72307e-38	Inf	up
Os01g0263600	3.37669e-17	2.20547	up
Os09g0110151	1.2387e-29	5.91393	up
Os05g0402700	9.73623e-14	1.72925	up
Os05g0318300	7.7659e-14	-2.34675	down
Os04g0464800	3.60438e-27	-3.11716	down
Rice_newGene_3006	5.19767e-26	-3.88289	down
Os05g0103200	1.85037e-10	-1.64319	down
Os08g0197300	2.90746e-09	3.90045	up
Rice_newGene_2649	2.79527e-14	3.12947	up
Rice_newGene_2714	0.000356516	-2.42576	down
Os05g0127300	2.10417e-13	-2.29214	down
Os01g0819700	3.28164e-15	-3.48694	down
Os03g0258900	3.04361e-19	7.53709	up
Os11g0272800	5.27751e-06	-3.59556	down
Os09g0417600	0.00264833	#NAME?	down
Os07g0464600	6.42092e-16	-2.36403	down
Rice_newGene_2223	1.85024e-16	-4.84599	down
Os02g0621300	5.45514e-41	3.48351	up
Os01g0166700	1.80871e-21	-3.01391	down
Os11g0644800	1.50088e-11	-3.03431	down
Os05g0573900	1.04791e-20	Inf	up
Os09g0522000	6.63261e-121	-9.36888	down
Os01g0275900	4.75844e-32	-3.71101	down
Os09g0453400	2.85494e-18	-2.2467	down
Os12g0202851	1.82437e-05	-3.8069	down
Os01g0848400	0.000115329	1.84441	up
Os01g0913000	2.65763e-17	-4.17072	down
Os01g0103075	3.76846e-10	2.07514	up
Os07g0133700	4.8865e-18	-3.06152	down
Os03g0397600	0.0039308	4.10922	up
Os06g0582600	0.0061877	#NAME?	down
Os02g0583000	2.30472e-17	#NAME?	down
Os10g0530400	8.87247e-93	-6.91691	down
Os02g0714100	5.84518e-12	2.433	up
Os07g0669675	8.87361e-35	-3.39911	down
Os08g0541600	0.000587414	3.01727	up
Os03g0217000	4.80655e-14	-2.44176	down
Os03g0192700	1.45999e-72	5.60847	up
Os02g0264800	2.78288e-70	7.39411	up
Os06g0256900	1.84121e-11	Inf	up
Os03g0146500	5.2563e-20	-2.58172	down
Os04g0349650	1.87896e-06	-2.91381	down
Os10g0531900	2.90098e-21	2.49867	up
Os03g0639800	3.62936e-81	5.77732	up
Os01g0281100	3.00856e-16	1.90245	up
Os04g0497000	3.03555e-17	-5.50563	down
Os03g0665950	4.91311e-05	2.1208	up
Os01g0973500	0.00611343	3.02018	up
Os03g0337200	6.5318e-07	-1.58687	down
Os05g0481900	1.91217e-25	4.54639	up
Os08g0139100	6.38098e-34	-3.31774	down
Os07g0686500	1.62503e-22	-2.58281	down
Os03g0353300	4.79943e-19	Inf	up
Os08g0379400	1.83513e-61	-5.67696	down
Os12g0472800	1.32931e-40	5.67087	up
Os01g0716400	2.46869e-08	-1.61981	down
Os02g0120600	1.30938e-10	-6.69338	down
Os01g0390600	0.000298059	-1.93593	down
Os12g0601400	9.47779e-41	7.37179	up
Os01g0944100	3.03954e-12	-4.19005	down
Rice_newGene_1944	6.58873e-13	5.24986	up
Os04g0619900	7.60147e-29	3.4825	up
Os01g0825000	0.00135173	7.74795	up
Os07g0546000	4.50887e-06	-2.12337	down
Os04g0175300	2.82303e-07	-2.52893	down
Os01g0209800	1.55888e-11	-3.86784	down
Os10g0575600	6.63982e-110	6.33062	up
Os03g0737900	1.0077e-10	1.7858	up
Os12g0136900	2.54549e-23	2.68204	up
Os08g0501700	2.2026e-05	6.29043	up
Os05g0100750	1.62705e-09	1.73425	up
Os06g0160700	1.91942e-06	-1.5932	down
Os01g0590700	2.62411e-16	2.25443	up
Os08g0548000	1.42166e-17	4.40974	up
Os01g0134900	0.00364536	1.65861	up
Os11g0513700	7.47734e-37	7.8313	up
Os05g0570350	1.73522e-15	Inf	up
Rice_newGene_1950	0.0040308	-2.0405	down
Os09g0508000	3.19909e-05	-2.91771	down
Os11g0170100	4.49308e-07	-6.53739	down
Os12g0543650	0.000365781	-1.72176	down
Os08g0561550	2.16644e-59	9.33447	up
Os05g0472850	3.79859e-06	2.85313	up
Os12g0128700	2.45656e-05	-1.58602	down
Os05g0459600	1.13039e-67	5.03813	up
Os01g0285300	8.15359e-05	4.95392	up
Os06g0702400	0.0019324	-1.7235	down
Os05g0440300	5.45379e-13	-5.31891	down
Os08g0557100	1.77552e-20	-2.46369	down
Rice_newGene_3011	0.00156883	1.88517	up
Os05g0404000	2.85274e-21	-3.045	down
Os08g0150700	2.64315e-23	-6.74104	down
Os02g0753800	1.24876e-24	2.42475	up
Os08g0128000	3.31908e-21	4.28879	up
Os04g0447800	3.62458e-07	6.91082	up
Os07g0240600	4.54311e-15	-5.30428	down
Os11g0577866	5.25738e-37	6.38147	up
Os01g0280200	2.69463e-08	4.32276	up
Os03g0362500	1.36973e-11	4.42466	up
Os01g0177100	6.65803e-44	6.28264	up
Os10g0208500	5.02034e-22	2.64531	up
Os05g0110300	1.98451e-18	-2.45736	down
Os08g0268000	1.11502e-26	2.74212	up
Os06g0207500	2.95275e-17	2.71951	up
Os06g0136600	2.77479e-59	-4.87019	down
Rice_newGene_2345	1.03097e-09	2.43089	up
Os06g0233101	1.58807e-05	-3.26959	down
Os07g0663700	2.39567e-07	-7.22798	down
Os12g0233100	8.77205e-25	5.34634	up
Os02g0503900	5.15929e-19	-4.40473	down
Os05g0165500	5.36233e-15	4.92454	up
Os06g0257050	1.82754e-11	5.37143	up
Os09g0569151	4.73268e-05	2.44964	up
Os04g0452500	1.22585e-17	3.89835	up
Os07g0243150	1.12323e-12	-4.94801	down
Os01g0126200	8.41648e-19	-3.68608	down
Os04g0303900	2.41879e-13	-1.88243	down
Os07g0627000	1.13522e-31	2.92612	up
Rice_newGene_2348	2.40517e-07	9.23016	up
Rice_newGene_821	1.70769e-11	-7.14579	down
Os03g0610800	2.68616e-28	-6.66334	down
Os06g0691500	9.91804e-16	6.88154	up
Os04g0228100	1.50394e-11	4.86964	up
Os01g0802000	8.73748e-06	1.84752	up
Os03g0769100	5.25512e-30	-3.09973	down
Os10g0546400	1.56119e-05	2.15054	up
Os04g0674700	7.1223e-07	-2.92621	down
Os10g0470700	1.41529e-22	-4.06928	down
Os05g0399100	6.64114e-11	-1.63904	down
Os03g0103800	1.95639e-10	-1.83376	down
Os07g0413300	3.10922e-07	-3.81706	down
Os01g0564300	7.74696e-05	#NAME?	down
Os05g0172000	4.27791e-18	2.86041	up
Os03g0327600	1.01135e-64	4.47343	up
Os06g0141700	1.43768e-15	Inf	up
Os01g0632700	1.09779e-06	-1.7998	down
Os11g0609600	2.66391e-12	3.72164	up
Os04g0662200	5.47017e-21	6.95515	up
Os07g0586266	4.00599e-08	3.42479	up
Rice_newGene_1812	1.07975e-05	2.18792	up
Os07g0591700	2.60731e-178	9.49671	up
Rice_newGene_4	1.57489e-08	-5.06109	down
Os12g0538700	0.000838003	-2.97406	down
Os07g0116800	2.45545e-10	4.21963	up
Os03g0231750	0.000137389	2.19969	up
Os06g0503100	3.5597e-29	9.45085	up
Os07g0657950	0.000309735	-2.17127	down
Os09g0109600	1.89705e-06	2.77276	up
Os02g0700600	5.70455e-20	2.14015	up
Os01g0694800	0.000196925	2.14638	up
Os07g0550500	0.000556126	-2.95657	down
Os02g0827300	1.79938e-11	1.61154	up
Rice_newGene_474	0.000222406	2.04737	up
Os03g0338100	5.47026e-14	6.241	up
Os04g0577500	4.05087e-05	-1.59952	down
Os10g0433700	3.74793e-09	-2.95064	down
Os03g0746600	2.01165e-07	1.7706	up
Os02g0732350	1.16846e-06	3.02316	up
Os04g0578200	6.73264e-29	-4.49085	down
Os11g0232100	4.71788e-41	-4.55014	down
Os08g0205800	8.29081e-10	-3.37898	down
Os01g0912700	3.8269e-28	-4.72856	down
Os08g0389700	0.0085141	-2.46684	down
Os02g0724500	9.98338e-21	6.67069	up
Os09g0456900	4.46715e-19	3.25628	up
Os08g0566700	3.85181e-11	-3.03714	down
Os10g0126500	0.00693067	1.62325	up
Os03g0285133	9.62407e-05	-2.80178	down
Os01g0190000	1.38481e-10	-1.611	down
Os06g0360500	6.00255e-20	-5.07451	down
Os04g0349700	1.23639e-11	-3.82161	down
Os03g0241900	2.37855e-39	-3.97447	down
Os01g0883100	6.16818e-106	7.1121	up
Os07g0637400	2.23293e-13	2.03341	up
Os07g0103100	1.39935e-20	-2.51957	down
Os03g0353900	2.2633e-16	4.56295	up
Os03g0805100	6.22255e-16	1.92151	up
Os12g0117300	0.000258655	2.1762	up
Os07g0196100	2.17302e-15	-2.59523	down
Os06g0157700	4.61572e-19	-10.1223	down
Os05g0302916	2.78003e-05	-2.36784	down
Os02g0638300	2.96363e-62	-5.05108	down
Os03g0228200	5.04507e-22	-3.99137	down
Os04g0412100	2.61208e-07	-4.15896	down
Os03g0690500	6.46409e-19	2.44685	up
Os02g0753400	1.25601e-18	Inf	up
Os01g0700200	2.06056e-07	3.06023	up
Os03g0730000	6.49985e-20	-2.62946	down
Os12g0411700	0.00212068	-2.7164	down
Os05g0460500	4.13015e-16	-5.71305	down
Os09g0560000	7.30376e-11	4.31489	up
Os03g0594900	2.38291e-07	-4.06275	down
Os03g0295300	0.000383046	1.64928	up
Os07g0122300	2.44988e-05	2.55866	up
Os09g0486900	0.000181487	2.22126	up
Os02g0809800	1.58704e-10	2.59152	up
Os02g0628000	2.94829e-10	7.53597	up
Os04g0538750	1.62418e-05	2.05386	up
Os12g0169600	2.58553e-131	-10.8368	down
Os02g0193300	6.96863e-08	-3.49224	down
Os08g0461000	2.06175e-06	-1.75092	down
Os02g0558100	3.29029e-06	-2.1914	down
Os03g0826000	8.35164e-11	4.49621	up
Os09g0395300	1.03425e-16	4.08219	up
Os04g0409500	2.19613e-06	-1.7464	down
Os12g0541700	1.30519e-16	2.1301	up
Os05g0194550	8.75312e-15	3.10195	up
Os12g0102900	0.00149062	1.79453	up
Os06g0678650	0.00107107	1.69621	up
Os04g0169666	7.91509e-07	2.19798	up
Os05g0137500	2.41721e-28	-7.06955	down
Os03g0293500	2.14018e-17	1.97304	up
Os03g0596200	2.24017e-17	8.03405	up
Os01g0693300	1.0534e-35	-5.98945	down
Os01g0301000	2.25307e-07	1.65365	up
Os01g0783200	1.99398e-19	2.09821	up
Os08g0535900	9.91198e-08	-1.69307	down
Os03g0124000	1.35557e-59	-5.64237	down
Os02g0132500	2.96867e-30	2.72587	up
Os09g0560800	4.31559e-09	-1.72752	down
Os01g0744550	1.06711e-07	2.14731	up
Os05g0367200	0.000177195	2.07766	up
Os06g0675200	2.29186e-07	6.85778	up
Os02g0115700	1.05152e-08	-2.55467	down
Os03g0189100	1.41175e-19	-4.32291	down
Os01g0139700	5.60906e-05	-2.6686	down
Os01g0324400	0.00128596	-1.6031	down
Os02g0186800	2.6464e-07	-2.40153	down
Os10g0566900	0.00119874	-1.65053	down
Os07g0171100	9.49784e-24	-3.91981	down
Os01g0651150	1.86548e-15	Inf	up
Os02g0741800	3.49466e-131	7.40623	up
Os04g0455700	2.72047e-06	-3.3096	down
Os10g0104900	3.19893e-16	5.53121	up
Os10g0418100	5.16169e-15	-2.93594	down
Os06g0663800	6.83943e-57	-4.78973	down
Os08g0387400	1.05806e-13	2.86052	up
Os03g0856400	4.98759e-09	-1.9894	down
Os05g0127200	0.000646704	1.73078	up
Os08g0351200	3.06828e-06	#NAME?	down
Os07g0409200	3.89665e-10	-2.00941	down
Os10g0537100	0.00231363	-2.60647	down
Os01g0682001	4.45868e-21	2.19423	up
Os03g0705300	4.66568e-12	1.72967	up
Os09g0526600	4.07333e-34	-3.71381	down
Rice_newGene_122	5.16248e-08	-3.07431	down
Os04g0560500	4.76821e-13	-2.10412	down
Os08g0108500	2.56908e-14	Inf	up
Os09g0464000	1.65809e-13	-1.95733	down
Os09g0540800	2.17794e-13	5.48333	up
Os09g0569100	1.80285e-09	-1.72303	down
Os11g0465750	8.06672e-48	-11.5466	down
Os08g0345700	2.1446e-29	2.64309	up
Os09g0290900	5.00867e-12	-1.94966	down
Os05g0539800	1.13735e-10	1.78955	up
Os09g0103300	2.17421e-05	-3.18846	down
Os11g0691280	6.45909e-10	#NAME?	down
Os09g0469900	7.66204e-09	-2.21873	down
Os04g0551700	3.57211e-27	-3.61286	down
Os01g0837600	3.82233e-17	-2.78011	down
Os03g0351200	3.28234e-18	-2.89342	down
Os12g0155100	1.27882e-07	-3.3224	down
Os11g0661300	8.21761e-08	-2.27062	down
Os08g0409900	0.00425183	-3.0323	down
Os05g0513100	2.04972e-16	-2.33436	down
Os04g0677600	3.81093e-71	9.34911	up
Os01g0306900	1.95659e-08	-2.06926	down
Os06g0550800	4.90186e-13	-2.47679	down
Os01g0309100	2.04379e-50	9.60207	up
Os09g0545300	8.10183e-07	3.05685	up
Os08g0467300	1.81049e-12	3.35326	up
Os03g0746900	2.2284e-18	-4.75051	down
Os02g0287700	1.36603e-11	-4.25232	down
Os05g0573000	4.27853e-08	-1.89577	down
Os08g0484600	7.67076e-10	1.62744	up
Os04g0465432	2.54205e-05	-2.41701	down
Os07g0204100	3.94442e-09	-2.48121	down
Os11g0416900	1.04264e-17	-3.87919	down
Os03g0322900	4.42282e-57	5.89808	up
Os02g0641300	6.3174e-39	4.51383	up
Os12g0102600	0.00264295	-1.73152	down
Os06g0344900	1.4899e-15	7.53519	up
Os04g0556600	4.0158e-21	#NAME?	down
Os04g0196600	1.27967e-05	#NAME?	down
Os03g0359600	3.49617e-08	3.54396	up
Os05g0393700	2.15493e-05	1.70669	up
Os08g0105800	1.12229e-19	-4.24621	down
Os10g0574700	6.75894e-09	-2.9101	down
Os06g0269200	6.97496e-07	-2.80034	down
Os01g0200300	6.18207e-06	-3.81681	down
Os12g0577100	1.13571e-07	-1.70798	down
Os12g0291400	4.83132e-13	-6.16435	down
Os02g0229400	1.65686e-24	-2.85924	down
Os02g0226900	1.90763e-05	-2.30901	down
Os02g0115600	1.57858e-15	-2.13688	down
Os04g0469700	1.29501e-05	-2.31002	down
Os02g0259600	3.70115e-29	-2.98805	down
Os09g0360500	6.51492e-10	7.24275	up
Os06g0284200	4.82554e-13	3.93211	up
Os05g0491100	2.39609e-13	1.75517	up
Os04g0418800	7.49486e-122	7.67176	up
Os09g0538700	3.23026e-13	2.43918	up
Os04g0176300	4.49809e-14	6.10565	up
Os01g0967200	1.15942e-05	2.61603	up
Os03g0588100	2.45874e-15	-5.25048	down
Os10g0113000	1.31387e-20	-7.34887	down
Os01g0799900	1.91246e-15	1.95463	up
Os02g0596300	2.75615e-13	7.01116	up
Os06g0716000	1.68944e-22	-3.19663	down
Os11g0147050	0.00020851	-2.52746	down
Os08g0545200	7.32648e-13	-2.05815	down
Os01g0292200	9.62493e-12	-1.75576	down
Os07g0655800	2.43336e-07	3.20779	up
Os09g0483500	0.00563983	-2.63093	down
Os12g0574000	1.52748e-15	Inf	up
Os09g0114500	6.15193e-14	1.74296	up
Os12g0536300	3.63883e-11	4.65036	up
Rice_newGene_4022	6.41968e-09	-2.64936	down
Os12g0577700	4.93053e-19	4.69819	up
Rice_newGene_1188	2.46935e-16	5.54517	up
Os07g0123450	0.00120653	1.8784	up
Os08g0111200	3.60272e-30	-7.85823	down
Os07g0160400	7.09713e-64	-6.23828	down
Os04g0511200	9.64862e-06	-2.98753	down
Os07g0600700	5.33486e-45	4.62337	up
Os03g0149200	6.00414e-34	3.58658	up
Os02g0693000	5.95739e-05	-2.99995	down
Os05g0438800	9.47843e-14	-2.77414	down
Os05g0496000	2.63268e-16	2.49656	up
Os03g0722500	2.94709e-25	3.75164	up
Os04g0282200	3.07375e-07	-2.05249	down
Os01g0202500	1.55021e-22	-2.82301	down
Os02g0167300	5.46455e-36	3.00396	up
Os02g0203700	2.43417e-09	-2.19059	down
Os03g0291500	4.46934e-70	8.70262	up
Os04g0200700	9.14699e-06	#NAME?	down
Os10g0494800	3.37722e-09	-2.0712	down
Os06g0227250	1.85128e-57	4.53512	up
Os08g0499700	0.000991116	1.99282	up
Os11g0209300	0.00124616	1.9394	up
Os03g0322200	3.67902e-09	-3.40037	down
Os11g0175700	8.58464e-54	5.15658	up
Os04g0552300	7.82569e-30	8.58905	up
Os01g0593200	1.07725e-08	2.28724	up
Os03g0723600	7.57917e-09	1.65291	up
Os01g0241000	3.09326e-07	-1.71304	down
Os04g0223901	4.53374e-06	2.75841	up
Os10g0181200	1.1695e-56	-4.667	down
Os06g0125400	1.1776e-05	-2.44192	down
Os07g0217600	8.4908e-65	-10.7022	down
Os09g0423700	1.38629e-06	-1.59702	down
Os03g0292100	5.96093e-18	-2.22748	down
Os06g0718000	8.10497e-21	-4.58472	down
Os07g0679050	2.38201e-11	2.26048	up
Os10g0110800	0.000242282	-1.63613	down
Os04g0295500	3.34039e-09	5.80724	up
Os06g0610350	1.76412e-15	Inf	up
Os02g0779000	0.000100193	-2.80923	down
Os02g0806350	9.16088e-46	-4.15753	down
Os02g0522300	6.31941e-11	-2.15776	down
Os05g0510400	2.69349e-33	3.11908	up
Os04g0442100	2.05023e-12	-1.85702	down
Os08g0449901	8.26824e-07	3.05993	up
Os05g0583000	4.55503e-12	-4.54235	down
Os07g0625800	1.24469e-06	-1.93469	down
Os01g0138500	5.52696e-09	-3.0465	down
Os01g0733200	1.03832e-07	-1.67285	down
Os10g0392400	5.94875e-06	-4.90914	down
Os04g0347700	7.72667e-14	-3.28907	down
Os08g0119900	2.60765e-45	-4.6091	down
Os04g0459900	2.04998e-10	-1.70978	down
Os03g0161302	7.01802e-14	-3.9864	down
Os01g0880350	4.17672e-06	2.64498	up
Os04g0666900	4.22497e-16	1.89749	up
Os02g0122500	1.0515e-13	-3.70709	down
Os04g0165700	2.27264e-18	-2.27889	down
Os02g0815200	2.72486e-17	-2.23661	down
Os09g0442900	1.01852e-18	-2.32547	down
Os02g0162200	4.015e-10	4.20087	up
Os05g0458000	0.00056517	-1.62501	down
Os02g0831400	1.17504e-06	2.91081	up
Os04g0510700	1.83919e-08	2.29457	up
Os03g0228901	6.61842e-07	2.81948	up
Os05g0534400	0.00775827	-1.71034	down
Os04g0530900	2.41518e-12	1.8115	up
Os08g0351300	7.03816e-13	-10.9434	down
Os02g0566450	1.28347e-19	-2.34739	down
Os05g0569800	6.99735e-08	2.6887	up
Os03g0849900	4.75291e-12	6.80235	up
Os01g0509700	2.42599e-09	-5.70352	down
Os01g0361000	8.30227e-14	-1.94786	down
Os03g0118425	6.36324e-06	2.52669	up
Os03g0130900	4.31056e-17	1.96703	up
Os03g0718150	5.39572e-13	1.68841	up
Os01g0887100	1.98195e-13	-2.28787	down
Os06g0537700	1.09797e-05	1.75234	up
Os06g0470075	9.81725e-08	-2.00533	down
Os06g0271900	9.2303e-05	-1.77939	down
Os11g0240800	0.00137479	-2.65121	down
Os08g0126500	5.73239e-16	Inf	up
Os08g0187800	2.18222e-20	2.17344	up
Os12g0176300	4.13832e-25	7.07993	up
Os04g0656100	1.0025e-08	-1.6023	down
Os01g0832600	7.25579e-14	5.6112	up
Os03g0132550	1.64986e-22	Inf	up
Os01g0949300	5.17578e-19	-2.44272	down
Os03g0299700	1.82629e-16	7.81188	up
Os02g0250600	2.19545e-12	5.18105	up
Os05g0205400	4.29631e-15	7.34917	up
Os02g0552550	0.00227675	-1.80117	down
Os11g0544000	7.32624e-18	-2.91252	down
Os01g0114300	2.2044e-06	-1.86125	down
Os02g0520750	4.91226e-09	1.61231	up
Rice_newGene_2618	5.47026e-14	6.33652	up
Os12g0276100	1.583e-22	-3.05488	down
Os04g0514400	4.73754e-41	-3.73876	down
Os06g0275500	3.93627e-16	2.41144	up
Os02g0809900	3.65722e-29	6.70458	up
Os05g0553700	4.89916e-12	1.60878	up
Os08g0410500	1.88257e-22	-2.90692	down
Os04g0197100	2.15053e-05	-2.30911	down
Os12g0138050	8.61471e-30	4.83965	up
Os01g0750666	5.38858e-29	-4.9467	down
Os11g0246166	2.14049e-08	3.4711	up
Os11g0589800	7.26509e-07	2.47137	up
Os03g0338000	1.91438e-13	6.01671	up
Os06g0717900	1.30055e-23	-5.25318	down
Os08g0553500	1.75286e-10	-1.94524	down
Os04g0587500	3.62006e-17	#NAME?	down
Os03g0641250	4.21145e-08	-4.67608	down
Os01g0948500	3.1871e-12	-2.17711	down
Os02g0189800	3.39603e-05	2.38541	up
Os12g0441600	1.22605e-35	-7.94314	down
Os03g0183200	8.63554e-12	-2.20978	down
Os10g0124100	1.60959e-07	-2.17526	down
Os05g0107900	1.20264e-23	4.23901	up
Os05g0477900	2.03815e-28	-3.47876	down
Os05g0231600	0.00995593	-1.79655	down
Os02g0293300	5.29738e-28	9.37034	up
Os02g0749900	2.29869e-10	-2.35563	down
Os07g0568000	6.23153e-18	2.30194	up
Os01g0134850	9.17352e-16	Inf	up
Os01g0643450	6.19542e-13	2.64113	up
Os01g0234100	0.000146471	-1.80893	down
Os07g0683200	8.82412e-25	6.01124	up
Os01g0770000	8.99401e-10	-3.7839	down
Os03g0168100	1.89954e-17	4.39315	up
Os02g0727700	9.44185e-08	-2.45203	down
Os03g0122100	8.29606e-35	8.90713	up
Os01g0776400	1.10536e-09	1.90475	up
Os06g0493001	2.31332e-08	3.58924	up
Os02g0177700	5.4078e-09	-2.80898	down
Os04g0448900	3.93063e-41	-4.40365	down
Os01g0389700	3.01295e-41	-9.17621	down
Os06g0712700	7.2435e-58	4.6639	up
Os10g0469700	2.09382e-08	-3.46836	down
Os01g0182700	9.83558e-13	3.93993	up
Os04g0596300	2.64753e-21	-2.45961	down
Os12g0578600	0.00581527	1.61007	up
Os09g0442100	4.68224e-11	-4.71939	down
Os06g0498800	1.08137e-06	-1.90723	down
Os11g0678200	6.89637e-12	2.87197	up
Os07g0145500	4.01336e-19	7.52617	up
Os05g0319700	6.80401e-54	6.52196	up
Os09g0505000	0.00153184	1.90657	up
Os08g0429225	0.00440662	1.67406	up
Os03g0276600	2.1739e-06	-1.70834	down
Os07g0674150	8.63356e-28	-3.29395	down
Os06g0238000	2.77238e-21	-3.2784	down
Os07g0416100	0.00407967	-2.62983	down
Os09g0425900	5.37444e-57	-5.80411	down
Os04g0392300	8.37635e-32	10.1785	up
Os04g0469500	4.90322e-07	2.01975	up
Os12g0578700	2.11054e-09	4.77106	up
Os09g0455000	5.84704e-07	-2.68326	down
Os01g0853000	1.72492e-23	-3.82295	down
Os01g0178200	2.74943e-06	-1.96382	down
Os01g0209901	1.36854e-07	-4.48885	down
Os04g0644600	2.39038e-40	-3.77312	down
Os09g0554300	1.29226e-06	-2.73286	down
Os01g0535100	2.00561e-14	6.9866	up
Os10g0509200	2.11469e-28	-3.18719	down
Os11g0451700	2.40672e-17	5.58229	up
Rice_newGene_1170	3.44879e-24	-4.42924	down
Os01g0580800	6.89732e-12	-2.40629	down
Os03g0387800	4.04008e-17	2.21031	up
Os11g0657000	1.71991e-36	6.42724	up
Os02g0643500	1.12723e-30	-3.09305	down
Os04g0373400	6.19057e-28	-4.57745	down
Os04g0525000	2.89112e-67	-6.16889	down
Os03g0638250	1.05882e-12	3.78647	up
Os06g0494400	1.10383e-13	#NAME?	down
Os05g0455400	8.37345e-09	-3.62089	down
Os10g0437000	1.97447e-13	-1.87917	down
Os01g0563000	2.71899e-25	-6.61322	down
Os01g0857600	3.21802e-08	2.97947	up
Os10g0505900	0.00179783	1.68306	up
Os01g0268600	1.74045e-12	-3.29763	down
Os07g0195300	4.66022e-06	4.68093	up
Os02g0545000	1.24986e-12	1.67852	up
Os03g0729200	1.1471e-20	-2.41463	down
Os01g0787400	8.95224e-15	-2.03662	down
Os07g0507500	3.30867e-17	1.98184	up
Os02g0674233	2.64373e-07	-1.70152	down
Os06g0113900	2.5552e-32	2.79403	up
Os12g0582800	2.94935e-10	-1.83976	down
Os08g0200300	8.06818e-42	-6.25532	down
Os11g0707800	2.41022e-09	1.77238	up
Os02g0130200	1.50467e-06	2.99111	up
Os01g0781100	7.55454e-08	-2.5342	down
Os05g0517400	7.99094e-25	9.25139	up
Os06g0104300	1.23083e-16	4.56058	up
Os06g0678500	3.45272e-14	#NAME?	down
Os02g0830700	5.91366e-42	8.71889	up
Os04g0558700	1.04046e-85	-7.74046	down
Os04g0116650	5.10487e-08	#NAME?	down
Os02g0501350	0.000172531	2.2103	up
Os02g0518000	4.93734e-37	-6.92188	down
Os11g0176000	1.85468e-15	Inf	up
Os11g0465200	3.30103e-50	-10.7747	down
Os03g0223000	6.57802e-21	2.76258	up
Os07g0614000	3.9966e-12	-1.96364	down
Os03g0314750	2.91586e-13	7.88894	up
Os11g0657050	7.05719e-34	6.45922	up
Os02g0792600	7.94839e-32	4.94557	up
Os12g0512700	0.00119612	-1.82092	down
Os02g0739100	5.81524e-38	-3.84482	down
Os09g0371625	8.80637e-07	7.94775	up
Os07g0574100	1.03142e-11	4.70963	up
Os01g0511600	8.73141e-32	-3.94903	down
Os06g0680700	1.45933e-64	8.03997	up
Rice_newGene_1461	5.7498e-07	3.13528	up
Os01g0603200	0.000283248	-2.07646	down
Os05g0110100	2.07691e-39	-3.67427	down
Os01g0597600	0.000782484	-9.80895	down
Os01g0874300	1.46509e-09	-2.79182	down
Os03g0237250	1.02737e-21	7.85756	up
Os02g0493087	2.0075e-16	Inf	up
Os01g0719700	2.80858e-20	-2.39101	down
Os03g0811200	2.7792e-09	3.44134	up
Os06g0308550	2.71653e-21	5.72536	up
Os02g0192700	2.75197e-13	-3.54439	down
Os08g0553800	1.07224e-23	-3.17188	down
Os03g0340001	1.31328e-07	-1.65346	down
Os04g0603200	1.49242e-18	-4.78722	down
Os02g0824300	1.03734e-25	2.45801	up
Os12g0228300	3.32739e-10	4.2535	up
Os08g0520000	0.000981954	-4.1012	down
Os01g0914000	3.53333e-52	7.4387	up
Os04g0191500	2.67463e-28	-8.84216	down
Os04g0435475	2.38385e-13	5.48022	up
Os03g0825900	3.75371e-17	6.45117	up
Os05g0462700	0.00146717	1.87757	up
Os06g0118075	8.70745e-16	Inf	up
Os02g0117550	1.34805e-10	3.10333	up
Os01g0963600	3.06248e-48	-10.7959	down
Os03g0186900	2.94288e-15	6.76533	up
Os10g0495100	2.16204e-06	2.61749	up
Os07g0669200	3.15996e-13	-2.44573	down
Os08g0485900	3.15584e-13	-7.05642	down
Os02g0783625	1.07691e-08	2.26114	up
Os01g0685400	8.66825e-18	5.14066	up
Os01g0770100	3.29768e-12	-4.21559	down
Os05g0208500	3.39434e-45	3.51946	up
Os02g0769900	6.32859e-08	-2.29816	down
Os08g0512500	4.52187e-25	-3.7338	down
Os12g0245700	1.71851e-15	Inf	up
Os01g0495900	4.7861e-29	-3.00833	down
Os02g0236900	5.42589e-08	3.51285	up
Os10g0394200	6.29159e-14	7.28536	up
Os05g0375600	8.09421e-05	-1.72174	down
Os04g0689400	8.57157e-60	5.32048	up
Os01g0283000	6.8217e-07	2.12572	up
Os03g0216500	2.60594e-10	4.25127	up
Rice_newGene_3247	2.19016e-07	-4.26122	down
Os04g0668900	4.96193e-13	-2.00337	down
Os09g0416600	0.000586349	-2.04822	down
Os01g0763200	2.4281e-07	-1.58805	down
Os12g0198200	7.2269e-21	#NAME?	down
Os04g0511500	2.67671e-14	6.42512	up
Os03g0684500	2.87003e-05	-1.73154	down
Os09g0531100	1.07749e-25	-3.2942	down
Os12g0153600	2.60432e-11	4.70558	up
Rice_newGene_1183	1.16054e-38	-4.21201	down
Os07g0673550	3.7602e-34	-5.28897	down
Os11g0150100	2.14656e-36	-3.83545	down
Os03g0372500	3.98052e-16	2.03932	up
Os03g0579200	0.000236668	2.12038	up
Os06g0665500	6.83566e-05	-1.75753	down
Os07g0520600	4.94591e-23	4.41311	up
Os03g0652000	4.30875e-11	5.50032	up
Os07g0606800	6.17242e-05	3.23651	up
Os04g0631200	4.79135e-127	9.72657	up
Os10g0477200	0.000141037	-1.65679	down
Rice_newGene_866	8.4722e-11	-6.17171	down
Os08g0176100	1.36592e-18	-3.86047	down
Os04g0455650	9.42532e-21	6.47535	up
Rice_newGene_1168	2.71584e-17	5.32964	up
Os09g0421100	3.16232e-05	-2.64568	down
Os02g0603700	3.0505e-12	-3.12191	down
Os02g0607000	1.59805e-08	6.69397	up
Rice_newGene_3035	0.000279514	5.27214	up
Os05g0584300	1.205e-26	-5.37953	down
Os07g0675100	1.52052e-19	6.54225	up
Os05g0121900	2.54887e-08	2.5239	up
Os03g0279400	2.14613e-16	2.40998	up
Os01g0102900	8.07768e-24	-4.98976	down
Os03g0255500	1.02132e-41	-5.33522	down
Os02g0597700	9.41965e-18	8.12493	up
Os03g0376600	9.59451e-12	-2.02061	down
Os05g0500900	7.89526e-18	8.13983	up
Rice_newGene_2960	7.02909e-31	6.09633	up
Os07g0642800	1.33025e-27	7.54198	up
Os08g0541400	1.09811e-25	-4.74196	down
Os03g0784000	1.86882e-11	-1.84327	down
Os08g0472800	2.43398e-25	3.46847	up
Os07g0549300	2.25816e-09	-2.21776	down
Os08g0256000	2.35961e-26	-3.29855	down
Os02g0581900	3.97156e-10	2.05607	up
Os10g0494400	2.1093e-26	7.41727	up
Os02g0792800	6.08293e-25	-2.78584	down
Os06g0161800	1.83709e-08	4.30875	up
Os06g0630850	1.54238e-18	4.11059	up
Os02g0829000	1.0532e-11	6.43233	up
Os07g0593400	5.5197e-11	3.14849	up
Os03g0287500	1.32527e-12	4.07856	up
Os06g0206900	2.31125e-11	-4.45625	down
Os01g0647800	7.00789e-07	-2.61754	down
Os06g0730950	5.72886e-05	1.96663	up
Os06g0639300	0.00510831	1.6554	up
Os11g0550500	1.08082e-07	-4.31255	down
Os05g0110000	5.65132e-17	-2.15644	down
Os03g0336900	0.00385725	2.81438	up
Os06g0604300	7.21175e-05	-3.10342	down
Os08g0446250	9.9831e-12	4.41002	up
Os02g0754800	2.38622e-10	2.06145	up
Os04g0572700	5.29544e-14	-2.93808	down
Os02g0579300	1.15188e-86	9.62662	up
Os03g0245500	1.50725e-15	Inf	up
Os05g0124000	2.81335e-35	8.93317	up
Os10g0160100	3.71101e-27	9.30034	up
Os02g0822500	2.25642e-10	-1.60559	down
Os10g0463200	1.23841e-20	7.46287	up
Os01g0800500	7.44049e-48	-6.77061	down
Os12g0472500	2.3007e-06	2.38672	up
Os04g0414700	1.9639e-31	-4.10628	down
Os04g0529700	1.38831e-21	7.74702	up
Os01g0933200	2.26578e-19	-2.95641	down
Os06g0329900	1.89062e-17	-9.06958	down
Os04g0579200	2.9958e-15	2.4979	up
Os04g0415000	1.84172e-09	2.38644	up
Os12g0127800	3.2797e-07	-4.36376	down
Os08g0549600	4.33078e-14	6.08572	up
Os05g0226300	4.30023e-39	-6.27311	down
Os11g0282300	5.68312e-19	-2.31111	down
Os06g0499100	3.07375e-07	2.69464	up
Os06g0239500	7.18037e-06	3.43372	up
Os05g0378800	2.28674e-20	2.31833	up
Os01g0239200	8.85642e-28	-3.36233	down
Os11g0665950	7.97527e-08	4.39107	up
Os05g0578100	6.33596e-15	-2.98706	down
Os03g0383900	7.87811e-23	7.66675	up
Os03g0850600	1.78991e-28	-3.0408	down
Os02g0155900	0.000143736	-3.50247	down
Os01g0142100	6.66038e-60	-4.84926	down
Os02g0146500	9.06642e-09	-2.03355	down
Os11g0211400	2.85176e-05	-3.09388	down
Os07g0676400	2.64906e-06	2.65151	up
Os12g0239000	1.44889e-08	1.77935	up
Os12g0638300	1.75363e-14	-5.03664	down
Os07g0123500	2.89849e-14	6.86336	up
Os05g0102000	1.86999e-63	5.92175	up
Os03g0823400	9.19442e-20	2.12305	up
Os10g0516400	3.80461e-09	1.918	up
Os03g0169700	1.73957e-11	-1.69181	down
Os07g0646400	1.18323e-23	6.00496	up
Os05g0429751	4.05897e-54	7.04375	up
Os12g0443600	4.01131e-11	1.86098	up
Os05g0165900	7.92032e-11	1.71654	up
Os01g0132200	0.000195174	5.1308	up
Os03g0162300	7.70385e-13	5.47507	up
Os12g0106300	1.92855e-07	5.85036	up
Rice_newGene_2994	2.8676e-05	-5.59532	down
Os06g0107266	8.73117e-05	-2.91663	down
Os05g0170000	3.13402e-10	2.37697	up
Os11g0181400	3.183e-92	7.707	up
Os04g0677000	0.000639169	2.00343	up
Os11g0557300	6.34166e-15	2.27855	up
Rice_newGene_216	0.00136879	-2.17074	down
Os09g0559600	2.73416e-08	-4.11177	down
Os02g0782700	1.67501e-11	1.69067	up
Os03g0105633	3.13457e-15	1.95178	up
Os10g0483700	1.4212e-07	3.28599	up
Os09g0437400	6.87598e-09	Inf	up
Os04g0118700	3.47061e-19	-4.15203	down
Os06g0143700	2.22823e-17	-3.90985	down
Rice_newGene_2879	0.00401681	1.67463	up
Os04g0605300	2.39818e-19	-2.62804	down
Os04g0514500	1.04764e-17	-2.66541	down
Os11g0499600	2.95369e-08	6.00373	up
Os10g0531700	7.89378e-08	7.68395	up
Os02g0591500	1.52469e-16	4.96993	up
Os01g0788400	0.000329956	2.54483	up
Os06g0289900	4.4129e-34	3.04535	up
Os01g0183300	8.19949e-16	-6.61908	down
Os02g0580500	5.85296e-12	2.18686	up
Os05g0116850	8.95519e-05	Inf	up
Os08g0490100	4.01336e-19	-2.38408	down
Os04g0463500	6.98409e-20	-2.88887	down
Os02g0708400	2.73961e-20	2.22918	up
Os01g0705100	0.00108269	2.34594	up
Os02g0794000	4.03999e-08	1.8453	up
Os02g0207500	1.25464e-06	-4.56918	down
Os07g0546600	3.86436e-18	-2.44869	down
Os02g0518600	3.47044e-20	-3.46434	down
Os08g0473200	1.7197e-29	3.18707	up
Os10g0163300	3.25601e-05	#NAME?	down
Os04g0680800	8.66426e-19	2.6944	up
Os03g0301600	4.5474e-16	Inf	up
Os10g0190600	0.002114	-1.65745	down
Os08g0138900	1.17049e-67	-6.76686	down
Os02g0768600	1.14388e-13	-1.88686	down
Os05g0109600	3.32451e-16	2.34677	up
Os01g0812000	3.44813e-17	2.26886	up
Os02g0700100	1.51537e-07	2.2467	up
Os07g0129700	4.83854e-40	6.72696	up
Os01g0758350	2.33668e-22	7.93521	up
Os06g0667500	2.39986e-17	-2.3796	down
Os12g0506600	0.00277235	-2.12758	down
Os02g0185200	0.00981378	-1.68924	down
Os06g0244700	3.63597e-21	5.01981	up
Os11g0551900	5.14831e-28	4.86812	up
Os06g0685200	8.99519e-24	7.22718	up
Os03g0232500	9.90078e-11	-1.76255	down
Os06g0179000	1.56197e-17	2.59685	up
Os03g0826100	1.33476e-19	4.39313	up
Rice_newGene_497	4.86465e-15	-5.57917	down
Os07g0551650	1.22445e-11	4.21496	up
Os04g0680700	3.39618e-12	-2.09651	down
Os01g0705700	0.000256974	-2.63135	down
Os11g0456100	1.46275e-13	-1.91147	down
Os05g0426000	3.35099e-68	-8.21463	down
Os01g0120300	2.55833e-10	-1.59369	down
Os11g0670900	4.23519e-05	-2.61183	down
Os04g0386300	4.49268e-07	7.16238	up
Os10g0477600	1.53523e-06	2.9547	up
Os03g0643522	0.00620971	1.64487	up
Os07g0622000	1.63691e-14	-1.99563	down
Os10g0146200	2.27255e-37	8.51782	up
Os01g0871200	1.52988e-44	-4.33649	down
Os01g0117650	0.000121186	-2.33771	down
Os09g0535900	4.19813e-10	-1.8918	down
Os01g0532700	6.4595e-05	-2.06592	down
Os07g0139300	9.77031e-16	Inf	up
Os01g0797600	5.02167e-25	-2.71612	down
Os01g0639600	2.80794e-48	-5.23415	down
Os01g0704300	6.20517e-12	-5.12058	down
Os05g0195200	1.24084e-95	5.42963	up
Os02g0654600	7.21017e-26	-3.20779	down
Rice_newGene_2676	3.03499e-08	-4.9345	down
Os09g0543100	1.72841e-16	1.93764	up
Os08g0444500	2.66543e-42	10.1698	up
Os07g0620800	1.21751e-07	2.75135	up
Os10g0543400	0.000860462	-4.65264	down
Os03g0601000	1.37038e-06	2.95263	up
Os07g0480800	1.75927e-21	6.19807	up
Os07g0635900	4.21026e-13	1.72588	up
Os06g0151300	2.39656e-05	1.93049	up
Os04g0529100	9.7289e-06	-4.915	down
Os05g0468400	9.0957e-16	Inf	up
Os06g0718100	5.6908e-18	5.27343	up
Rice_newGene_4057	1.82901e-05	2.01742	up
Os03g0410700	6.13054e-18	-3.01609	down
Os11g0257800	0.000526637	#NAME?	down
Os10g0545100	2.25755e-51	-7.65235	down
Os04g0689000	2.0548e-150	8.71724	up
Os04g0463000	4.13624e-06	3.62529	up
Os11g0161000	3.85049e-06	-2.56743	down
Os11g0150632	8.45023e-06	1.66989	up
Os02g0675100	3.52234e-13	-2.5889	down
Os10g0570800	5.10953e-08	8.5683	up
Os01g0917801	2.80402e-48	6.60494	up
Os06g0319800	0.00503991	-1.74175	down
Os03g0743650	2.60878e-17	1.96793	up
Os03g0199100	1.18011e-15	2.32824	up
Os02g0783000	1.72952e-15	Inf	up
Os06g0566300	5.83889e-11	2.21432	up
Os08g0481100	1.25532e-08	-3.15205	down
Os10g0419500	2.12735e-27	-4.77365	down
Os04g0535000	0.000123839	-2.22487	down
Os09g0526650	8.0161e-22	-3.36933	down
Os12g0281600	2.06602e-20	-7.63816	down
Os01g0294700	0.00147363	-1.77522	down
Os08g0150600	1.97319e-11	2.72589	up
Os05g0119000	1.95453e-12	-2.96844	down
Os08g0463900	2.86066e-15	-2.05919	down
Os09g0413600	6.34431e-21	-2.45851	down
Os01g0296200	0.00387649	-3.16361	down
Os01g0656900	4.62671e-11	2.37908	up
Os07g0585500	2.1906e-17	-2.41829	down
Os03g0804500	0.0010161	-2.05978	down
Os05g0395116	0.00291778	-1.93677	down
Os02g0102850	3.11351e-05	-1.73708	down
Os08g0231100	1.38278e-11	-2.0235	down
Os07g0137200	0.000106058	1.72315	up
Os03g0117100	7.61589e-44	-4.3181	down
Os01g0263300	2.84042e-17	7.81016	up
Os01g0113350	7.49348e-09	#NAME?	down
Os04g0656800	5.20789e-14	6.19771	up
Os05g0153200	2.9194e-21	7.80187	up
Os02g0719000	7.01497e-120	10.0246	up
Os01g0714600	3.66674e-08	-3.50724	down
Os08g0327100	1.03435e-46	3.43948	up
Os03g0739700	0.00035941	-4.16844	down
Os02g0812600	1.40586e-18	2.0473	up
Os05g0552800	7.37001e-09	-4.3317	down
Os02g0462200	8.91987e-15	3.03605	up
Os03g0332700	2.85435e-07	-1.6847	down
Os04g0556000	1.55228e-05	2.09618	up
Os01g0976300	1.76644e-13	3.06178	up
Os11g0177200	0.00574525	-1.67697	down
Os04g0683600	5.01641e-23	3.082	up
Os08g0499400	0.000835375	3.55044	up
Os02g0578500	1.29771e-16	-4.01169	down
Os03g0311401	8.01484e-11	-4.46012	down
Os05g0109650	6.97898e-14	2.73957	up
Os09g0363800	7.0488e-06	-1.82047	down
Os02g0318200	2.03349e-12	3.70316	up
Os09g0515300	0.000113408	-2.5304	down
Os02g0833600	2.02823e-09	-2.44644	down
Os04g0506000	1.92945e-22	2.40559	up
Os05g0280200	6.58725e-05	2.31795	up
Os03g0817900	4.78961e-25	2.78845	up
Os09g0474300	1.49141e-19	-2.48652	down
Os08g0197700	5.26006e-20	7.65042	up
Os07g0556800	2.89615e-17	9.48044	up
Os11g0162700	8.64409e-12	-2.15493	down
Os03g0762300	2.45763e-28	-7.54572	down
Os01g0648700	6.61992e-05	2.32829	up
Os10g0114400	1.21653e-07	3.35051	up
Os10g0560400	0.00018356	-2.24242	down
Os12g0556900	2.3918e-56	4.84648	up
Os11g0153000	3.87584e-05	-2.43198	down
Os06g0712900	1.41312e-05	-1.61263	down
Os07g0111400	0.00200729	-1.75307	down
Os11g0707900	1.46452e-06	1.80945	up
Os07g0443500	6.1107e-09	#NAME?	down
Os04g0433000	5.64752e-14	6.29753	up
Os10g0572100	2.75694e-13	-3.37484	down
Os07g0170800	1.53692e-20	4.07319	up
Os09g0381600	1.59678e-13	2.51823	up
Os07g0657500	1.52046e-09	2.2357	up
Os05g0147901	7.39472e-13	5.51426	up
Os05g0481000	4.80519e-16	-2.19717	down
Os05g0563950	6.30437e-13	-1.81611	down
Os01g0971400	0.00499595	4.35116	up
Os01g0836600	5.50674e-06	6.00503	up
Os01g0501700	3.15542e-28	-2.92798	down
Os05g0560000	3.57283e-51	-6.07949	down
Os01g0841600	2.19228e-09	1.61498	up
Os08g0136100	2.05564e-12	1.66314	up
Os03g0832200	1.52102e-68	6.46955	up
Os07g0457550	1.44025e-05	-2.68879	down
Os05g0200700	3.85448e-05	3.17753	up
Os06g0270950	5.77457e-12	4.76858	up
Os08g0506700	3.60229e-35	-3.38185	down
Os03g0820400	6.07884e-43	-4.73015	down
Os08g0374600	5.26345e-06	-6.20343	down
Rice_newGene_116	2.3932e-10	-6.03723	down
Os12g0406000	9.6246e-53	-6.51723	down
Os07g0664500	8.45759e-06	-1.90642	down
Os07g0594400	1.7591e-14	7.0188	up
Os05g0394301	3.42446e-41	6.94914	up
Os02g0748300	1.80587e-11	-2.89827	down
Os06g0203800	1.24837e-143	8.16102	up
Os04g0645100	2.46613e-17	-2.41842	down
Os05g0401200	2.11004e-34	-3.52711	down
Os07g0616500	3.0172e-15	-2.11257	down
Rice_newGene_499	9.93755e-12	-2.60256	down
Os12g0152700	4.23466e-24	-2.65444	down
Os08g0400000	8.68942e-35	4.38846	up
Os01g0750600	1.95567e-39	-4.2458	down
Os06g0704100	0.00046606	2.17588	up
Os01g0731201	1.04483e-13	-5.55047	down
Os08g0326900	4.37664e-07	-1.72719	down
Os09g0471800	5.69592e-11	-2.59323	down
Os01g0778900	4.61643e-05	-2.50016	down
Os03g0121250	1.53277e-06	1.59625	up
Os02g0122100	6.65853e-09	3.51994	up
Os05g0113900	2.92062e-05	1.90038	up
Os10g0575700	1.36309e-11	-2.21727	down
Rice_newGene_1193	0.00343585	2.09329	up
Os07g0185000	0.000765841	1.82706	up
Os05g0112000	5.15941e-23	2.35605	up
Os01g0965900	1.37872e-12	-6.59767	down
Os04g0526800	4.47281e-05	-2.22814	down
Os02g0602900	0.000974243	1.81276	up
Os02g0800000	2.60671e-22	-2.53122	down
Os06g0267900	6.14252e-07	#NAME?	down
Os01g0678600	1.76382e-30	-3.0868	down
Os07g0189700	5.65992e-29	4.18384	up
Os09g0367900	2.12004e-66	-5.21519	down
Os01g0511000	6.01137e-06	-2.86332	down
Rice_newGene_1173	1.37403e-09	-3.65084	down
Os12g0270100	1.15005e-18	-4.35435	down
Rice_newGene_172	1.01502e-05	1.8849	up
Os01g0525800	2.01335e-39	6.55055	up
Os09g0447900	1.55789e-13	5.68019	up
Os05g0247400	4.54398e-06	-3.21429	down
Os04g0103500	2.03665e-11	-2.05876	down
Os01g0945400	2.78024e-40	-9.47403	down
Os05g0427100	1.52947e-32	-3.32351	down
Os11g0307950	9.0844e-15	-2.38388	down
Os08g0143500	1.04303e-10	1.72556	up
Os04g0677300	0.000695182	-7.40769	down
Os07g0666750	1.03373e-33	-6.21091	down
Os01g0822800	1.02089e-43	-6.11836	down
Os07g0690800	7.77202e-12	4.79958	up
Os01g0127700	2.0623e-16	-3.38773	down
Os07g0560700	0.000927768	3.61052	up
Os09g0529300	0.00230737	-2.57804	down
Os12g0105800	5.00876e-16	-5.65597	down
Os01g0203400	2.76954e-08	-3.75275	down
Os01g0388700	0.00644001	2.19937	up
Os06g0553001	3.3897e-14	3.42536	up
Os11g0210201	0.00024062	-4.55815	down
Os11g0155500	1.69134e-05	2.08444	up
Os10g0406900	5.51767e-05	-2.64982	down
Os08g0415600	6.70599e-06	-3.05232	down
Os01g0754300	0.0049336	1.68985	up
Rice_newGene_3738	2.82389e-06	2.75436	up
Rice_newGene_3034	0.00330202	-1.98021	down
Os06g0188400	0.00767236	-2.62582	down
Os05g0571700	1.93283e-11	-1.76442	down
Os02g0116100	0.00908251	-1.70228	down
Os03g0343800	2.29798e-33	5.72026	up
Os05g0104650	6.95495e-13	-2.90216	down
Os03g0114550	1.09074e-10	-2.40403	down
Os04g0537800	7.82951e-13	-2.54024	down
Os01g0371200	4.07162e-05	-2.19697	down
Os05g0368600	1.88798e-15	Inf	up
Os05g0587200	1.64825e-13	-2.13854	down
Os02g0579800	1.22763e-14	-2.11957	down
Os11g0686500	4.17873e-09	-3.6907	down
Os01g0208800	3.7742e-45	-4.02757	down
Os06g0602400	3.37482e-11	5.63004	up
Rice_newGene_1405	1.1649e-05	2.60017	up
Os02g0164800	0.000464616	-1.77016	down
Os11g0544150	0.000387989	2.17247	up
Os04g0535600	4.9606e-08	-4.20215	down
Os02g0101000	3.28984e-15	1.88464	up
Os04g0486500	5.88167e-05	2.37201	up
Os06g0129650	4.16055e-10	-6.68752	down
Os02g0623300	3.77953e-18	Inf	up
Os06g0483200	1.23437e-09	-5.32345	down
Os08g0485500	6.0725e-24	6.02318	up
Os02g0748800	2.61e-16	3.18943	up
Os12g0244100	1.7038e-11	-1.75264	down
Os10g0460500	2.06958e-30	8.62871	up
Os02g0437200	6.49268e-19	-3.7669	down
Os02g0472500	1.71512e-13	-5.52472	down
Os02g0206100	4.42597e-43	-5.46298	down
Os11g0302750	0.00081895	1.89441	up
Os06g0329300	1.14651e-23	-3.08054	down
Os07g0113500	7.64535e-06	-2.73939	down
Os06g0699100	1.46515e-10	#NAME?	down
Os10g0502400	2.13216e-21	-2.49885	down
Os03g0242900	2.13897e-17	2.64244	up
Os08g0203700	0.000446675	-2.57263	down
Os05g0115100	8.51934e-07	3.00834	up
Os01g0630101	0.000208872	Inf	up
Os01g0226400	9.00109e-37	Inf	up
Os08g0387500	2.88957e-17	-2.2859	down
Os06g0264750	2.60825e-12	-3.19373	down
Os02g0823700	1.41891e-20	5.65806	up
Os02g0639100	4.69916e-34	#NAME?	down
Os07g0170200	5.80699e-07	-3.85657	down
Os11g0242800	7.19744e-25	-4.70106	down
Os09g0293500	7.95961e-11	3.40678	up
Os11g0153500	2.22692e-10	-5.45263	down
Os08g0171600	1.52526e-21	7.00648	up
Os08g0202400	0.00819613	-1.9377	down
Os04g0459500	8.30589e-22	-5.71365	down
Os02g0595200	1.78165e-13	-2.77728	down
Os01g0118700	8.04871e-07	-1.61697	down
Os02g0513800	2.71292e-09	1.94482	up
Os07g0475400	1.18266e-27	3.92264	up
Os07g0681250	2.85419e-14	Inf	up
Os03g0845000	4.93187e-34	-3.49446	down
Os11g0641300	1.78754e-06	2.83087	up
Rice_newGene_1195	0.00398202	-3.28235	down
Os10g0140700	0.00911992	-1.58958	down
Os10g0397400	8.74607e-19	2.27443	up
Os07g0452600	5.85137e-09	3.80853	up
Os02g0596700	0.00129294	1.78886	up
Os08g0558200	9.85471e-33	-4.65106	down
Os01g0364000	0.000151888	-2.20559	down
Os03g0860600	1.34659e-23	-3.78154	down
Rice_newGene_3377	8.07056e-05	Inf	up
Os05g0268500	2.56892e-22	-5.99146	down
Os06g0548200	2.84147e-10	-6.00899	down
Os01g0633100	7.74331e-20	-2.69585	down
Os04g0540600	1.50136e-147	7.97664	up
Os01g0851600	6.67166e-05	-2.0846	down
Os02g0527300	5.44568e-14	-3.51468	down
Os05g0549166	2.08358e-18	-2.25118	down
Os06g0694600	0.0021671	-2.016	down
Rice_newGene_4004	3.04369e-05	1.65399	up
Os04g0201000	0.000985989	1.94072	up
Os01g0172200	4.27267e-27	2.58866	up
Os09g0408600	2.88349e-32	-3.29965	down
Os09g0439000	1.76062e-15	Inf	up
Os01g0270100	2.92431e-19	2.09845	up
Os09g0376400	5.3624e-09	3.78191	up
Os06g0602500	2.22959e-08	2.41288	up
Os01g0194600	0.000776748	-1.93504	down
Os01g0142200	0.000992374	-1.7088	down
Os10g0166300	3.59329e-08	-1.87544	down
Os05g0132100	2.41879e-13	3.22519	up
Os06g0246500	2.42553e-35	3.35746	up
Os01g0672400	9.32874e-32	-3.31852	down
Os10g0577500	2.91626e-35	-5.23512	down
Rice_newGene_4018	2.12773e-06	2.91498	up
Os06g0604200	2.0598e-05	2.66288	up
Os10g0512800	4.45653e-94	5.439	up
Os03g0637800	5.6149e-64	6.01794	up
Os10g0148700	4.46936e-32	7.53116	up
Os02g0437300	3.15712e-13	-2.04119	down
Os02g0164000	5.16524e-24	4.5177	up
Os10g0442900	2.18639e-09	-2.94758	down
Os03g0259400	3.60955e-13	5.42568	up
Os05g0302600	2.90098e-08	-1.86315	down
Os09g0255101	5.36791e-07	-2.0056	down
Os02g0307800	5.61033e-24	-2.78381	down
Os01g0663051	4.79314e-06	-8.47782	down
Os03g0135600	1.96187e-23	-2.94059	down
Os03g0626700	8.62879e-10	-3.51653	down
Os09g0521100	7.64006e-68	10.1254	up
Os04g0602100	5.27156e-44	-3.94624	down
Os05g0584600	3.32675e-24	2.56999	up
Os06g0476150	1.87881e-06	#NAME?	down
Os03g0206700	1.2451e-12	-2.06005	down
Os03g0336200	1.62646e-27	3.29987	up
Os09g0508900	3.01863e-113	-8.52758	down
Os10g0154700	2.51646e-14	-3.93225	down
Os03g0284100	6.23765e-27	-2.99526	down
Os04g0261400	1.00112e-19	7.61355	up
Os09g0455300	4.8533e-38	-6.39314	down
Os11g0657100	1.07224e-23	-2.85642	down
Os07g0582400	1.6072e-16	-5.92742	down
Os11g0425300	2.59364e-45	-3.97694	down
Os04g0409100	7.57033e-06	2.59877	up
Os01g0917200	1.55681e-56	4.88018	up
Os05g0128100	4.21299e-83	-6.44609	down
Os08g0393600	5.48974e-06	2.78076	up
Os03g0305000	9.42257e-08	-2.50868	down
Os01g0274800	3.12843e-37	5.88284	up
Os07g0414700	6.48457e-11	Inf	up
Os05g0529700	1.11133e-28	-4.80299	down
Os10g0438500	4.23756e-08	Inf	up
Os03g0409100	2.7062e-23	2.51132	up
Os01g0649200	3.33707e-08	-2.15871	down
Os01g0644400	1.93476e-08	2.11506	up
Os08g0557600	1.99041e-13	1.70876	up
Os01g0691200	7.10494e-10	3.95621	up
Rice_newGene_3981	0.00232045	1.72317	up
Os07g0546400	4.13013e-64	4.21084	up
Os09g0565300	2.18964e-14	#NAME?	down
Os06g0340301	0.000337267	-2.36312	down
Rice_newGene_1502	1.87623e-07	3.25727	up
Os04g0449900	7.72113e-13	1.73224	up
Os10g0502450	8.68702e-21	-2.6364	down
Os02g0197200	1.77327e-133	-10.8673	down
Os02g0596900	2.07518e-27	2.61838	up
Os02g0636300	1.36896e-12	-2.03106	down
Os03g0129300	5.19872e-30	-4.61165	down
Os01g0249900	3.79638e-15	5.87913	up
Os04g0678250	2.92747e-08	-3.50673	down
Os08g0545700	9.27523e-23	-3.87667	down
Os10g0145100	0.00144413	-1.81328	down
Os06g0136900	5.49005e-20	4.66904	up
Os03g0161900	4.23826e-21	-3.24407	down
Os01g0872201	5.92695e-08	-4.00916	down
Os09g0305300	0.000124746	-2.60582	down
Os02g0729100	2.67937e-05	-2.85366	down
Os02g0276900	5.51176e-10	1.99169	up
Os11g0250100	3.80945e-10	-5.58636	down
Rice_newGene_1828	2.97192e-18	3.73202	up
Os01g0729400	4.99674e-14	5.18912	up
Os02g0111500	0.00064042	1.66805	up
Os06g0285400	8.39253e-13	5.65611	up
Os01g0755500	8.67615e-43	5.53695	up
Os02g0769100	5.01227e-22	-3.22503	down
Os01g0973400	1.97119e-21	-2.48703	down
Os08g0118100	3.16948e-25	5.01807	up
Os02g0137700	0.00014327	-3.42259	down
Os06g0727200	3.0102e-34	2.88757	up
Os11g0539200	2.39546e-14	3.6133	up
Os10g0145000	0.000205025	7.30143	up
Os02g0526400	1.1158e-16	-2.15851	down
Os08g0564300	2.00674e-48	3.57377	up
Os01g0115600	3.13307e-05	#NAME?	down
Os12g0520200	6.29232e-11	#NAME?	down
Os01g0243800	1.04727e-15	Inf	up
Os07g0139000	3.63161e-15	9.21268	up
Rice_newGene_1904	1.59433e-13	-3.06884	down
Os09g0362800	5.77703e-32	-3.16735	down
Os04g0116600	9.12415e-28	-8.07047	down
Os08g0442350	0.000165677	-3.28948	down
Os10g0150400	2.04909e-149	7.66065	up
Os06g0669800	4.5957e-15	2.43334	up
Os05g0389800	2.07446e-45	6.40524	up
Os03g0764300	6.10367e-13	-1.82131	down
Os05g0467600	1.3356e-24	4.95189	up
Os02g0614100	2.33219e-10	-1.58679	down
Os05g0180300	1.49458e-18	2.5479	up
Os04g0533200	4.23331e-14	6.68115	up
Rice_newGene_3018	1.81066e-12	5.36486	up
Os01g0208700	3.77049e-49	-4.2543	down
Os03g0168200	2.35981e-18	-2.53134	down
Os03g0224700	9.13621e-14	-1.91292	down
Os06g0638500	9.38279e-127	6.68329	up
Os01g0102000	6.2629e-47	7.16018	up
Os02g0233200	1.97319e-16	4.51261	up
Os01g0159800	8.0579e-42	5.41931	up
Os05g0128200	9.98015e-05	-2.03307	down
Os07g0671500	8.23939e-07	2.35062	up
Os02g0710500	7.48281e-05	-2.6597	down
Os03g0744600	2.21154e-11	1.60888	up
Os08g0524200	3.63173e-17	-2.22388	down
Os05g0380900	8.35973e-53	-6.37053	down
Os07g0114500	0.000159912	1.82617	up
Os01g0347000	3.47345e-44	10.3153	up
Os06g0662200	0.000189173	-1.81137	down
Os08g0411200	1.37603e-11	-3.61692	down
Os03g0786100	1.02057e-66	-7.83098	down
Rice_newGene_3038	1.8809e-11	6.32546	up
Os03g0591300	6.4319e-15	5.83475	up
Os02g0776900	6.40486e-24	3.19004	up
Os01g0727820	1.51856e-06	-3.91391	down
Os01g0929200	9.91513e-20	3.4579	up
Rice_newGene_832	3.42924e-06	-2.43196	down
Os12g0225900	7.25795e-44	6.40157	up
Os09g0419200	1.05163e-83	-6.42469	down
Os06g0340600	1.10494e-08	-1.63583	down
Os10g0396100	4.84028e-07	2.73557	up
Os07g0695700	1.37541e-14	1.79188	up
Os10g0494950	2.47004e-07	-2.37722	down
Os06g0264800	5.09621e-49	-5.6132	down
Os04g0498725	4.90228e-110	8.42486	up
Os09g0394600	8.19016e-08	-2.01189	down
Os03g0133800	8.18137e-05	1.74442	up
Os03g0793600	2.91367e-21	5.58356	up
Os03g0161200	2.23251e-18	-4.28647	down
Os07g0508101	0.00211084	1.83964	up
Os01g0191800	1.04903e-11	4.70759	up
Os09g0272300	1.85198e-10	3.52292	up
Os02g0234500	5.16693e-83	-6.23083	down
Os05g0398800	8.79786e-38	5.82383	up
Os03g0405900	1.03531e-37	3.04417	up
Os08g0484100	2.97771e-08	2.70457	up
Os03g0449200	4.09345e-17	Inf	up
Os04g0452600	1.99826e-15	-5.25419	down
Os08g0561500	1.94772e-58	8.92527	up
Os05g0555100	1.64975e-15	5.78415	up
Os02g0816000	6.81082e-18	7.3301	up
Os06g0104200	1.99657e-12	4.58245	up
Os03g0559900	5.57007e-21	2.97865	up
Os04g0586700	2.0833e-07	3.23612	up
Os04g0470801	1.12857e-10	-4.79113	down
Os05g0501400	0.000123404	-2.35494	down
Os06g0178950	9.50547e-16	3.00241	up
Os01g0660900	6.80723e-16	-2.29305	down
Os12g0619000	2.95756e-15	2.37297	up
Os08g0503000	1.66567e-41	9.89611	up
[truncated: 7,553 more rows]

## Sheet: 11-0-4
Table S10-2 DEGs identified in LJ11 after 4 days of chilling stress
#ID	11-0-4 FDR	11-0-4 log2FC	11-0-4 regulated
Os07g0503900	0.000332537	-4.07693	down
Os01g0208400	0.000110823	3.06317	up
Os07g0561500	1.12309e-11	-4.33081	down
Os05g0414750	2.74574e-20	-2.47198	down
Os10g0508050	1.44196e-11	5.63202	up
Os06g0708000	7.91886e-14	-1.90417	down
Os08g0242700	7.79482e-45	-5.40534	down
Os06g0193300	0.000146286	2.34907	up
Os04g0584750	2.02963e-16	-2.24615	down
Os02g0722001	2.36071e-06	2.92372	up
Os12g0232700	9.67504e-06	2.7995	up
Os04g0373000	1.81782e-06	1.91738	up
Os07g0503500	1.13719e-13	3.52212	up
Os01g0730100	0.000200252	2.24788	up
Os12g0605900	9.23337e-19	8.12749	up
Os08g0104800	0.00173624	-2.13201	down
Os12g0577200	7.47591e-14	6.3594	up
Os05g0280350	1.35323e-15	2.46348	up
Os09g0566600	0.00221444	1.81084	up
Os02g0586900	2.05471e-25	8.55877	up
Os02g0507100	9.28123e-10	4.41929	up
Os01g0175600	0.00771754	3.43582	up
Os01g0597400	4.43321e-12	6.33375	up
Os01g0817700	2.58037e-10	-1.73557	down
Os01g0934600	3.32937e-11	5.42836	up
Os03g0596800	1.43067e-15	2.56667	up
Os11g0177750	0.000648006	1.63692	up
Os01g0602800	2.55984e-14	1.90288	up
Os03g0221200	1.58742e-07	2.68125	up
Os06g0148500	3.70551e-09	4.26144	up
Os03g0684700	9.35198e-10	-5.87362	down
Os03g0858600	1.47212e-08	4.77325	up
Os02g0650800	8.33399e-18	7.98151	up
Os11g0473000	3.01303e-14	1.8273	up
Os01g0116650	2.28972e-18	-6.67119	down
Os10g0116400	5.43606e-18	-3.40355	down
Os08g0536800	0.0091461	5.11853	up
Os03g0401333	7.88986e-22	3.58775	up
Os05g0457000	5.8752e-07	-5.36863	down
Os04g0684500	8.83102e-11	-1.63629	down
Os01g0818000	1.31716e-12	-1.7944	down
Os08g0547350	3.84936e-11	1.96229	up
Os05g0550800	1.51051e-13	3.2231	up
Os11g0175500	8.20863e-12	2.5478	up
Rice_newGene_494	9.24057e-12	#NAME?	down
Os09g0298266	9.5823e-09	4.02533	up
Os01g0623900	3.75359e-16	Inf	up
Os05g0556800	5.0811e-18	Inf	up
Rice_newGene_206	3.14062e-07	3.37019	up
Os05g0550900	6.8357e-07	3.15453	up
Os03g0727000	1.73806e-16	7.7851	up
Os05g0565100	3.86925e-09	7.76098	up
Os02g0168300	2.75271e-07	4.07459	up
Os03g0141700	0.000853522	1.79479	up
Os12g0497300	1.11219e-10	4.29813	up
Os12g0106600	8.4444e-08	-1.98209	down
Os02g0236600	1.84253e-30	5.86161	up
Os10g0460900	4.88355e-13	-1.83955	down
Os05g0563050	2.07326e-20	2.18934	up
Os01g0788800	1.70123e-08	2.71928	up
Os07g0604000	1.46172e-23	2.6447	up
Os02g0728401	1.8196e-09	-2.00274	down
Os01g0192401	2.56389e-05	2.36571	up
Os03g0367150	2.3843e-15	2.44746	up
Os12g0108350	5.79594e-09	3.68604	up
Os05g0515200	7.02201e-29	#NAME?	down
Os01g0829600	2.44187e-08	3.7811	up
Os06g0674100	1.02715e-06	3.98432	up
Os06g0114000	1.00755e-10	-1.77297	down
Os04g0598000	5.07191e-21	2.66233	up
Os12g0612850	1.46199e-08	2.34248	up
Os01g0388000	0.000207667	2.55817	up
Rice_newGene_4194	8.5599e-09	3.81639	up
Os05g0186900	2.26051e-06	3.02341	up
Os12g0597400	5.13859e-17	-3.50443	down
Os02g0100600	0.000750467	2.28812	up
Os11g0457700	1.71099e-08	3.40097	up
Os05g0143550	1.64609e-06	-2.70305	down
Os02g0745700	1.49313e-10	-1.61821	down
Os01g0652800	3.09325e-56	4.65646	up
Os06g0348800	4.86648e-36	-3.85426	down
Os12g0144700	6.94982e-11	5.11369	up
Os05g0498900	2.46663e-08	2.16836	up
Os01g0339500	4.1861e-26	-4.65394	down
Os09g0538400	5.76415e-14	3.06921	up
Os07g0129100	0.00356125	1.78616	up
Os01g0388200	2.98037e-07	2.22209	up
Os12g0120000	2.23474e-12	6.48978	up
Rice_newGene_489	5.23805e-11	-3.53369	down
Os02g0565000	3.5665e-10	-1.6069	down
Rice_newGene_180	6.96565e-06	2.81942	up
Os02g0752800	4.09725e-11	-1.89068	down
Os07g0412100	2.78461e-26	-3.42245	down
Os12g0236800	2.46307e-20	4.01468	up
Os10g0159167	2.08465e-05	1.61068	up
Os09g0425700	2.46288e-16	-2.40006	down
Os03g0277100	1.15631e-24	-2.7715	down
Os06g0559600	2.96477e-05	-1.75427	down
Os06g0270200	8.71258e-19	3.14508	up
Os05g0476200	1.6816e-08	6.69744	up
Os02g0169900	7.88986e-22	-2.95744	down
Os12g0180600	2.50653e-15	7.51453	up
Os05g0103800	0.00202093	1.8436	up
Os12g0108600	2.45888e-05	2.41042	up
Os11g0298000	3.56103e-26	-11.8613	down
Os01g0864500	0.000292771	-4.41817	down
Os12g0599800	9.8537e-12	5.62443	up
Os09g0491852	1.06375e-87	-6.84474	down
Os11g0629582	7.76983e-09	-1.74194	down
Os02g0777400	1.18594e-77	5.75006	up
Os08g0141400	5.29165e-18	2.44606	up
Os05g0571100	4.0551e-31	-3.15444	down
Os10g0492600	6.06416e-11	Inf	up
Os12g0604700	1.93283e-40	4.89287	up
Os05g0559350	9.80871e-15	5.49088	up
Os04g0350100	1.15864e-14	7.65145	up
Os04g0471700	2.32157e-09	2.8306	up
Os07g0213300	9.97962e-20	-2.38712	down
Os04g0481300	1.09914e-15	-4.30971	down
Os03g0629900	1.19856e-10	-2.54223	down
Os04g0649700	8.18881e-32	5.09641	up
Os05g0178100	3.52361e-08	Inf	up
Os05g0499450	1.23914e-06	3.52318	up
Os04g0640750	1.66244e-08	4.24298	up
Os10g0100700	2.05409e-19	-6.42457	down
Os11g0581900	9.1615e-37	3.38407	up
Os03g0592500	1.03802e-15	-4.91395	down
Os07g0114000	8.73119e-23	-3.40737	down
Os07g0257200	1.89718e-23	8.01584	up
Os01g0272850	1.484e-12	-2.23578	down
Os08g0398300	6.45703e-05	2.35037	up
Os04g0441700	1.19574e-06	Inf	up
Os02g0805100	0.000934973	1.82588	up
Os01g0719125	0.00128057	-1.61116	down
Os05g0317900	8.78724e-07	#NAME?	down
Os09g0413700	1.53982e-17	-3.58885	down
Os07g0558400	1.27804e-26	-5.53101	down
Os02g0281200	2.90915e-06	-2.31378	down
Rice_newGene_1465	4.41328e-07	-3.783	down
Os07g0545100	1.71796e-06	3.0463	up
Os02g0645000	9.95035e-16	Inf	up
Os03g0306900	1.57561e-12	-2.44702	down
Os03g0144800	1.6363e-13	1.75179	up
Rice_newGene_209	1.5266e-09	#NAME?	down
Os09g0497100	2.03993e-06	2.022	up
Os11g0527000	3.34856e-07	3.26406	up
Os11g0258900	9.60051e-20	3.70724	up
Os03g0289850	0.00127811	-3.08662	down
Os10g0148000	3.84968e-13	7.98267	up
Os02g0596000	5.89322e-20	-2.76723	down
Os02g0699700	9.70452e-07	3.54325	up
Os03g0809400	2.62945e-19	2.2347	up
Os03g0851800	1.95136e-22	-3.49598	down
Os03g0784300	0.000576149	-1.59561	down
Os01g0937100	1.12146e-10	3.69008	up
Os02g0822900	6.03201e-10	4.05908	up
Os01g0187300	0.0014559	1.94235	up
Os11g0142101	9.06794e-35	6.79674	up
Os12g0271600	1.31919e-10	1.82008	up
Os06g0710700	1.15598e-15	5.12315	up
Os03g0760800	1.10733e-30	5.91579	up
Os03g0840275	1.62449e-12	-1.82345	down
Os08g0526200	6.4145e-24	-3.6189	down
Os06g0240001	2.15576e-51	3.74126	up
Os05g0412800	2.01732e-05	2.32785	up
Os07g0628900	1.14018e-109	-8.6484	down
Os12g0638200	1.62951e-11	1.70904	up
Os05g0437800	4.03742e-15	3.11922	up
Os06g0612300	2.31535e-20	3.72187	up
Os02g0815700	2.96294e-08	2.21995	up
Os09g0518500	8.6209e-18	-2.26195	down
Os08g0163100	1.16826e-12	5.66112	up
Os02g0151300	1.44697e-16	3.0808	up
Os02g0762600	2.73407e-10	2.78414	up
Os10g0337500	4.03902e-14	5.3845	up
Os01g0266400	3.36069e-05	1.96183	up
Os03g0795000	1.77126e-08	-2.0723	down
Os04g0636000	2.55507e-13	1.97182	up
Os11g0171601	3.64357e-13	-2.18107	down
Os03g0353400	8.03461e-18	-3.3632	down
Os05g0586400	4.31953e-09	2.34789	up
Os09g0493000	3.65122e-11	3.4381	up
Os01g0579600	2.4762e-82	5.03964	up
Os10g0565000	5.77403e-12	1.70679	up
Os10g0497750	4.5121e-06	-5.51658	down
Os01g0915400	6.14915e-11	-1.9435	down
Os02g0223300	6.0499e-16	2.61873	up
Os01g0830000	8.82695e-18	-2.28694	down
Os02g0757700	1.88732e-21	2.74927	up
Os09g0346500	4.66115e-14	-4.76435	down
Os11g0223201	7.75359e-19	-3.32068	down
Os02g0307900	1.48444e-05	4.48622	up
Os10g0565700	1.57199e-07	3.49879	up
Os03g0708000	2.45979e-25	5.23384	up
Os03g0165400	6.45826e-55	6.2222	up
Os09g0513500	6.25107e-08	-3.77409	down
Os12g0107700	2.30345e-05	2.66037	up
Os05g0549100	3.14882e-26	-2.87981	down
Os02g0164900	5.10002e-30	2.68604	up
Os02g0557800	3.3834e-18	-2.30329	down
Os03g0275900	5.13389e-07	-1.88287	down
Os10g0137300	6.02815e-19	5.61107	up
Os05g0582350	0.00128639	-2.30861	down
Os02g0767300	6.32331e-45	Inf	up
Os12g0629700	7.3336e-05	2.43134	up
Os02g0165200	5.03601e-16	5.86349	up
Os01g0147300	0.000227112	1.89789	up
Os03g0199000	1.24988e-05	-1.66354	down
Os03g0639700	4.48644e-11	-1.83973	down
Os05g0180500	4.07557e-05	1.8529	up
Os11g0129700	0.00046675	2.15198	up
Os03g0749200	1.46145e-11	8.79297	up
Os01g0917700	3.15597e-17	6.27101	up
Os01g0951100	1.35031e-29	5.59601	up
Os05g0542200	8.86281e-11	-1.66865	down
Os03g0223100	2.60571e-10	-1.98694	down
Os05g0513800	7.44488e-11	5.67588	up
Os11g0247350	4.21986e-27	3.77581	up
Os10g0532800	3.17379e-09	-1.67867	down
Os04g0304200	4.44217e-40	-4.26968	down
Os07g0159700	3.5266e-11	4.76356	up
Os11g0460700	4.48939e-09	3.81227	up
Os03g0828800	4.35742e-14	-7.47197	down
Os11g0171800	1.98886e-07	-3.21922	down
Os04g0552700	6.91166e-12	5.0665	up
Os08g0547300	5.93708e-06	2.28433	up
Os06g0566500	2.04202e-20	3.06432	up
Os06g0130400	1.32928e-24	-2.86371	down
Os02g0726000	2.50804e-10	7.43667	up
Os06g0695400	3.8524e-25	9.87786	up
Os01g0302000	1.92327e-18	-3.97605	down
Os09g0421166	4.44447e-10	5.34355	up
Os05g0193800	4.44505e-11	-1.85178	down
Os08g0172200	1.49757e-14	-1.98588	down
Os09g0497900	5.95498e-06	-3.57994	down
Os01g0136200	4.28721e-65	5.55727	up
Os11g0138950	6.93821e-12	7.18896	up
Os01g0896500	5.81106e-21	-2.96843	down
Os05g0119200	5.42966e-15	-2.21246	down
Os05g0484800	0.000185954	2.03772	up
Os03g0287600	5.61737e-09	3.41028	up
Os01g0122000	6.82393e-15	2.7314	up
Os01g0895500	0.00185657	-2.9873	down
Os11g0208850	8.19972e-05	-1.60275	down
Os10g0486900	9.91956e-10	1.60736	up
Os03g0559700	2.028e-34	2.91277	up
Os03g0111400	6.61839e-16	4.48849	up
Os07g0204400	9.10623e-33	5.86786	up
Os07g0577600	2.78981e-23	-4.66147	down
Os01g0195000	1.05585e-08	1.70192	up
Os01g0144100	3.35019e-28	-4.52821	down
Os10g0112700	2.4906e-09	-2.68748	down
Os10g0496000	2.46019e-15	6.31854	up
Os02g0526700	1.41902e-21	3.19256	up
Os02g0799600	1.05449e-19	-2.49948	down
Os10g0524700	0.00973189	-1.71588	down
Os07g0159600	0.00132151	2.32673	up
Os11g0187600	5.94554e-14	Inf	up
Os04g0416000	1.34568e-10	-1.61592	down
Rice_newGene_2308	0.000129845	1.8715	up
Os04g0572400	3.0113e-07	-4.79281	down
Os01g0827300	1.90613e-08	4.96424	up
Os07g0676800	5.62147e-24	2.55156	up
Rice_newGene_869	1.15871e-09	2.78361	up
Os10g0386300	3.71221e-18	5.06954	up
Os02g0653400	1.50749e-13	2.13572	up
Os06g0196200	0.000421214	2.16118	up
Os12g0510900	7.09481e-25	5.86742	up
Os10g0559833	2.84358e-20	3.78599	up
Os09g0517100	4.5332e-13	-2.73101	down
Os08g0127300	5.34929e-11	1.86639	up
Os09g0133600	2.7382e-23	-3.00942	down
Os07g0677900	1.56192e-05	4.41303	up
Os03g0786250	1.80552e-63	-5.42846	down
Os02g0810500	0.00166932	1.92957	up
Os06g0233000	0.00114706	-1.8044	down
Os07g0581333	1.04714e-09	2.45408	up
Os02g0610851	4.15448e-13	Inf	up
Os07g0564500	0.00043739	1.80075	up
Rice_newGene_3659	6.85558e-12	6.21312	up
Os04g0186450	2.0509e-26	-6.68095	down
Os07g0603800	1.08043e-08	1.79259	up
Os03g0607100	1.37106e-13	Inf	up
Os08g0249900	2.86272e-39	-6.0015	down
Os07g0532500	4.45759e-30	-4.37314	down
Os06g0111550	1.55647e-06	-2.33112	down
Os07g0679500	8.99023e-14	7.0242	up
Os03g0232400	1.08698e-07	-3.2827	down
Os01g0167750	0.00790277	-1.69025	down
Os08g0254900	1.30137e-10	-1.7528	down
Os01g0511800	2.33625e-14	3.32718	up
Os10g0506900	1.94697e-14	-1.9915	down
Os06g0693300	2.45972e-17	4.77504	up
Os05g0557900	0.000298782	1.72018	up
Os10g0472900	4.45692e-31	4.8849	up
Rice_newGene_63	1.70995e-13	5.4277	up
Os01g0227800	3.18735e-24	-3.23096	down
Os08g0414700	3.00297e-18	4.50646	up
Os01g0332100	4.20264e-14	-5.81872	down
Os09g0482800	3.03978e-28	-5.16241	down
Os03g0731100	1.67379e-07	-2.16595	down
Rice_newGene_1478	0.00233053	-5.47413	down
Os11g0137000	1.25056e-13	7.00446	up
Os06g0174700	2.33638e-07	-2.8431	down
Os06g0131350	1.73144e-15	-2.61219	down
Os08g0502400	2.08512e-18	4.53441	up
Os01g0136400	2.06899e-27	-2.91542	down
Os08g0445000	4.59799e-31	5.72456	up
Os02g0818500	4.32494e-07	2.59856	up
Os01g0789000	2.00072e-09	7.60853	up
Os07g0241800	1.20646e-06	2.51802	up
Os07g0684000	3.96826e-33	-3.28227	down
Os07g0435300	1.4286e-21	-3.16634	down
Os05g0464400	0.00130007	1.90205	up
Os07g0529600	5.06958e-09	-2.42619	down
Rice_newGene_1865	1.413e-11	5.99066	up
Os08g0498400	5.24613e-05	-2.33348	down
Os04g0545700	6.12486e-12	6.24688	up
Os07g0613800	5.84711e-14	-2.26277	down
Os01g0822900	3.79954e-07	6.2835	up
Os03g0100030	8.23975e-29	-3.43322	down
Os08g0551200	1.7051e-10	4.9064	up
Os10g0371000	2.62454e-24	5.29861	up
Os07g0566150	1.9641e-20	-3.17287	down
Rice_newGene_123	0.00120584	-3.27458	down
Os08g0115800	3.66289e-35	4.56154	up
Os11g0592600	1.36188e-41	7.79594	up
Os07g0626200	2.28637e-24	3.08848	up
Os12g0575000	1.01983e-33	-3.92421	down
Os01g0610800	7.4482e-37	5.1997	up
Os03g0165900	1.00886e-12	6.02573	up
Os01g0813800	0.0018319	-2.04624	down
Os02g0653850	2.06364e-07	-1.85503	down
Os11g0147150	4.58813e-17	4.74638	up
Os02g0232000	1.80685e-48	6.4502	up
Rice_newGene_2658	1.78273e-21	-3.2284	down
Os07g0107300	2.4902e-25	4.85307	up
Os01g0209566	7.32539e-05	2.12898	up
Os01g0840900	8.51377e-05	1.86912	up
Os03g0421800	3.08473e-27	3.79135	up
Os10g0445600	7.99918e-13	-1.87092	down
Os02g0766000	5.68652e-12	-2.07588	down
Os04g0556500	3.03822e-32	-3.40984	down
Os02g0138900	0.000994319	1.93967	up
Os05g0462000	4.48131e-13	-6.5779	down
Os03g0565900	1.09458e-18	5.61094	up
Os04g0562800	1.10245e-20	4.54253	up
Os01g0500900	1.40276e-09	-1.85674	down
Os04g0461600	6.22304e-10	-2.35308	down
Os08g0538600	1.83013e-22	-2.89217	down
Os01g0653500	2.0469e-10	Inf	up
Os10g0130800	1.5066e-08	2.17523	up
Os07g0147800	4.02566e-12	-2.24056	down
Os01g0844300	7.49452e-09	3.07308	up
Os03g0828300	2.90302e-07	5.19487	up
Os12g0617800	2.39896e-11	-1.70924	down
Os08g0243100	5.40658e-09	1.79467	up
Os05g0449600	6.55258e-09	-1.61859	down
Os10g0500300	5.72925e-23	2.65982	up
Os01g0978100	7.4823e-21	-2.88281	down
Os10g0578950	7.21543e-05	-4.05674	down
Os05g0338900	4.27561e-08	1.88465	up
Os03g0682200	2.56528e-12	Inf	up
Os03g0414400	1.8699e-20	-3.32562	down
Os09g0451000	1.10005e-54	-5.10904	down
Os03g0388500	8.02956e-10	-1.76945	down
Os06g0286500	0.00135435	-2.22571	down
Os11g0139600	4.4146e-05	2.04971	up
Os01g0719400	4.84078e-07	2.66274	up
Os05g0470650	0.000998854	-1.60895	down
Os11g0505300	0.000112735	-2.77065	down
Os12g0191901	9.2119e-05	1.83692	up
Os06g0132500	1.28029e-110	6.8302	up
Os11g0626700	2.55762e-24	-4.81313	down
Os08g0133200	1.0126e-18	3.60626	up
Os02g0197600	6.6227e-21	-4.70655	down
Os10g0213700	4.52199e-37	-3.79565	down
Os03g0765900	1.77449e-13	-3.16737	down
Os01g0584250	9.45894e-05	1.76012	up
Os12g0109750	1.93548e-14	3.96268	up
Os01g0207600	0.000404584	2.16241	up
Os01g0719900	1.91257e-05	-3.24274	down
Os03g0296500	4.16904e-10	3.49516	up
Rice_newGene_3672	3.13469e-07	3.36883	up
Os06g0101600	4.14112e-32	-5.5065	down
Os01g0602400	7.69189e-06	-2.19777	down
Os11g0249300	8.61743e-47	8.38586	up
Os05g0405600	2.15553e-10	-2.65135	down
Os10g0378000	2.84743e-44	-3.96208	down
Os02g0493300	3.09007e-14	Inf	up
Os04g0674750	4.66162e-06	-1.75624	down
Os02g0692000	1.02815e-29	3.5249	up
Os02g0704131	6.86606e-72	-6.33795	down
Os07g0147500	1.24826e-05	3.68947	up
Os01g0766900	0.000435514	1.78629	up
Os08g0191400	9.2993e-05	1.77005	up
Os08g0441500	9.51098e-21	2.21305	up
Os10g0502100	1.46411e-05	2.70716	up
Os08g0376100	0.00124844	2.3339	up
Rice_newGene_898	8.1789e-07	-3.70687	down
Os07g0616800	1.40733e-15	Inf	up
Os05g0551100	3.55261e-17	4.16178	up
Os10g0317950	9.26867e-23	3.67066	up
Os03g0295600	1.77879e-13	2.32066	up
Os10g0492000	3.51988e-17	-3.68086	down
Os06g0687000	4.17831e-09	4.93925	up
Os01g0563700	3.01201e-05	2.5473	up
Os05g0554800	1.21616e-07	2.99105	up
Os12g0236900	9.37851e-16	-2.06768	down
Os01g0930400	1.26823e-12	-4.14818	down
Os04g0563050	1.02745e-39	4.2117	up
Os11g0648400	2.50067e-80	6.17415	up
Os04g0457100	4.79196e-24	-4.31198	down
Os08g0126700	2.32911e-08	-3.35739	down
Os02g0187800	7.99517e-42	3.4469	up
Os01g0835500	1.97608e-15	-2.05861	down
Os08g0467100	3.73234e-23	6.15604	up
Os10g0146601	8.9545e-05	6.59639	up
Os01g0279700	4.45831e-33	-3.78321	down
Os05g0424100	8.26389e-08	-3.01936	down
Os09g0361500	2.01169e-16	-2.23173	down
Os06g0133000	2.65396e-06	5.8889	up
Os06g0545900	1.66168e-13	2.47136	up
Os07g0143000	4.45084e-19	-4.76592	down
Os05g0399700	2.86176e-12	9.06568	up
Os03g0851200	5.81356e-32	-3.20285	down
Os11g0552500	3.78918e-14	3.28392	up
Os07g0421866	4.57269e-20	-2.79924	down
Os05g0215600	1.0449e-11	-2.37588	down
Os01g0863800	1.81324e-17	6.61699	up
Os08g0484533	6.58627e-23	-2.86057	down
Os03g0624300	6.62646e-06	4.13615	up
Os07g0605350	1.15995e-11	#NAME?	down
Os02g0707200	0.00775961	-1.69916	down
Os04g0510600	1.95289e-07	-1.85362	down
Os03g0711600	4.65606e-14	1.86696	up
Os06g0237950	2.11147e-10	3.62563	up
Os01g0511100	8.23128e-12	1.72487	up
Os01g0227350	6.07069e-29	-4.46735	down
Os06g0647100	2.21063e-11	-1.70344	down
Os01g0186000	5.55173e-16	4.51396	up
Rice_newGene_4006	1.13231e-13	-2.44969	down
Os03g0713600	5.26974e-18	3.33084	up
Os02g0288600	0.00076202	7.02279	up
Os06g0163450	0.000235775	4.46868	up
Os09g0270900	1.81782e-06	-1.92751	down
Os12g0181600	1.88272e-14	-2.16749	down
Os04g0566500	1.05377e-17	2.02708	up
Os10g0540000	2.00879e-09	3.67824	up
Os12g0239300	1.94672e-26	3.56599	up
Os02g0302900	1.90586e-11	3.53841	up
Os06g0263801	0.000406852	-1.68072	down
Os02g0698000	3.70062e-41	-5.34356	down
Os01g0378100	1.05025e-12	6.33111	up
Os09g0441250	3.09007e-14	-2.25023	down
Os12g0527700	0.00037748	3.03669	up
Os12g0109200	1.95507e-06	3.03051	up
Os06g0676400	1.40543e-10	3.15594	up
Os02g0110200	9.2806e-58	-4.77299	down
Os02g0229600	6.24558e-09	3.40068	up
Os02g0528100	1.98012e-38	6.64456	up
Os04g0578700	6.32065e-15	2.32256	up
Os05g0207700	1.04055e-30	5.56317	up
Os07g0104100	3.5475e-23	Inf	up
Os05g0594200	2.41705e-09	#NAME?	down
Os03g0749100	1.71006e-10	1.84285	up
Os06g0705100	5.39821e-28	-3.17049	down
Os09g0276600	0.00287809	-1.62901	down
Os08g0530400	5.67134e-18	-2.73733	down
Os01g0201600	2.70801e-12	6.9451	up
Os06g0179200	1.06861e-08	1.72446	up
Os04g0486950	1.71324e-11	4.6544	up
Os03g0769900	3.60998e-07	-1.65007	down
Os01g0889400	1.57432e-14	3.82548	up
Os09g0530200	4.33019e-14	-3.19596	down
Os05g0102600	3.09297e-12	4.20333	up
Os04g0551600	3.59068e-13	5.54993	up
Os06g0681200	4.58636e-72	-7.23283	down
Os07g0300200	5.7269e-14	#NAME?	down
Os04g0489600	1.68144e-08	-3.89374	down
Os05g0574300	2.7984e-10	-1.74428	down
Os03g0680200	1.05653e-35	8.71987	up
Os01g0758500	3.31587e-37	4.90043	up
Os03g0301200	1.23472e-08	-2.87026	down
Os04g0106500	2.20554e-06	2.54443	up
Os02g0249300	6.60534e-06	1.69067	up
Os12g0127650	3.96757e-06	2.48436	up
Rice_newGene_2221	0.000125345	2.37679	up
Os03g0263000	0.000957764	2.21373	up
Os01g0369900	0.000175837	-3.41424	down
Os12g0145916	5.32892e-08	3.69202	up
Os03g0342400	4.33738e-12	-3.09547	down
Os03g0717950	3.24455e-24	-4.19376	down
Os04g0447950	1.31269e-07	2.9452	up
Os01g0199700	1.07483e-11	#NAME?	down
Os02g0241200	6.65455e-06	-3.47683	down
Os06g0606599	3.01226e-09	-3.07686	down
Rice_newGene_2363	1.17589e-05	-2.7598	down
Os03g0421300	4.31836e-25	5.41593	up
Os02g0265800	3.64916e-11	5.00882	up
Os06g0703000	1.10059e-07	2.17635	up
Os06g0622000	4.35861e-07	1.93924	up
Os05g0486100	1.72263e-14	-2.80713	down
Os09g0451133	9.65772e-31	-3.10605	down
Rice_newGene_1192	1.0125e-08	3.75998	up
Os07g0437000	5.06788e-30	4.05685	up
Os02g0257300	4.0252e-37	-3.75743	down
Os09g0493400	2.03612e-33	3.89539	up
Os09g0439500	4.33826e-12	-2.65707	down
Os09g0482650	3.6458e-05	-7.18085	down
Os03g0287750	2.01653e-11	4.63261	up
Os04g0630900	4.42483e-06	-2.84271	down
Os07g0280200	0.000149968	-1.92375	down
Os04g0679600	3.11163e-14	Inf	up
Os07g0485000	0.000279491	2.24338	up
Os10g0135700	0.000248762	2.26117	up
Os02g0731200	9.43343e-17	-3.9003	down
Os05g0499400	2.2949e-14	3.65887	up
Os02g0787600	7.51441e-41	-3.78957	down
Os12g0289600	5.6288e-12	3.62087	up
Os09g0508200	0.00272349	-1.74229	down
Os04g0401751	1.97212e-29	3.39259	up
Os09g0484900	2.17477e-06	-2.86846	down
Os06g0264900	8.69868e-10	-2.04661	down
Os06g0603000	6.0708e-10	-1.60147	down
Os01g0627916	2.26993e-10	4.10123	up
Os03g0725800	1.44973e-16	2.16831	up
Os07g0142000	7.33648e-13	-2.04992	down
Os03g0314500	0.00010061	2.30797	up
Rice_newGene_4032	1.72847e-05	2.70693	up
Os11g0598300	1.35521e-06	2.91909	up
Os03g0724600	1.07031e-06	2.58194	up
Os12g0528000	8.49329e-23	3.55899	up
Os06g0627400	2.56798e-07	2.99851	up
Os07g0418000	7.01347e-32	-3.28837	down
Os03g0371800	6.33975e-27	6.98659	up
Os04g0405000	7.79536e-10	-1.79999	down
Os04g0415200	7.89353e-08	1.83495	up
Os01g0719000	4.05913e-29	4.66257	up
Os02g0570600	0.000138724	-2.89962	down
Os11g0598800	3.03129e-13	6.18674	up
Os02g0673500	3.57795e-05	-2.09067	down
Os12g0137300	2.99838e-16	-2.41359	down
Os07g0410700	1.72593e-07	3.13142	up
Os02g0564400	1.4889e-05	-1.98504	down
Os03g0161400	2.75804e-15	3.09059	up
Os02g0133200	4.45908e-08	4.00776	up
Os05g0125200	7.38147e-19	3.12563	up
Os02g0125200	6.95522e-15	4.4691	up
Os09g0344900	4.28844e-06	-2.02058	down
Os10g0184250	0.00204082	-2.03109	down
Rice_newGene_2635	0.000240569	-1.95475	down
Os10g0568000	2.32867e-13	2.69899	up
Os09g0110100	1.13206e-37	7.24291	up
Rice_newGene_2907	5.44064e-27	-3.6987	down
Os03g0723800	7.58228e-34	-3.93182	down
Os11g0149400	4.42415e-11	2.41021	up
Os07g0632000	3.59219e-10	4.0608	up
Os03g0346500	0.00148376	1.64623	up
Os01g0747400	1.87635e-20	-3.3564	down
Os03g0262200	8.92184e-23	-2.62062	down
Os09g0533900	4.74105e-65	4.55956	up
Os05g0542150	2.22923e-12	-1.99867	down
Os01g0198900	1.88422e-22	-2.73193	down
Os06g0676000	4.55264e-10	1.67447	up
Os03g0762450	1.68842e-13	3.11046	up
Os02g0290500	2.59388e-38	3.32915	up
Os02g0208700	0.000372761	-2.38067	down
Os07g0614100	7.75341e-10	-1.64157	down
Os06g0320500	6.3396e-26	-5.77386	down
Os01g0801500	2.78427e-47	10.2286	up
Os05g0520600	2.68067e-12	-4.80346	down
Os11g0294800	6.72237e-09	3.64121	up
Os01g0179000	1.1941e-11	3.40188	up
Os06g0134750	0.00012638	4.20372	up
Os04g0322100	3.74887e-08	-4.86208	down
Os11g0487700	1.52109e-17	-3.56723	down
Os02g0504850	4.3075e-11	7.09098	up
Os04g0608300	6.01874e-11	4.93692	up
Os05g0442000	2.50755e-13	6.89505	up
Os11g0229400	4.53276e-43	-4.37783	down
Os04g0460350	2.00745e-11	-2.7479	down
Os12g0639700	3.24667e-12	1.78402	up
Os07g0585900	0.00768875	-2.01141	down
Os02g0225000	2.33884e-31	-3.14276	down
Os07g0590600	4.66205e-15	-2.80663	down
Os03g0216900	4.26607e-15	4.36668	up
Os02g0243300	1.22004e-09	2.15177	up
Os12g0135500	4.63261e-21	7.55844	up
Os01g0123700	2.65389e-15	#NAME?	down
Os06g0308000	1.95625e-18	-2.26214	down
Os07g0505300	7.02613e-38	3.38187	up
Os01g0881100	0.00124726	Inf	up
Os04g0634600	5.23055e-07	-3.39407	down
Os01g0699900	0.000723921	4.6793	up
Os04g0194500	4.7527e-14	-3.00309	down
Os07g0542400	3.80808e-07	-2.69429	down
Rice_newGene_3761	2.76503e-07	4.63011	up
Os01g0552300	3.47729e-27	-3.02333	down
Os07g0540600	3.19777e-07	-2.59213	down
Os11g0629100	0.00712234	1.82028	up
Os03g0599600	2.25909e-05	-1.65189	down
Os04g0205200	0.000502531	-4.70882	down
Os09g0370000	7.48485e-10	4.59889	up
Os03g0120200	3.51842e-27	3.766	up
Os06g0247900	1.36087e-12	2.92267	up
Os03g0759125	0.000570582	2.12077	up
Os07g0471683	2.75224e-07	2.37207	up
Os02g0639500	1.10615e-07	3.34251	up
Os02g0176300	6.64312e-20	3.04825	up
Os05g0531000	2.28237e-38	-4.08724	down
Os10g0557366	4.19046e-29	6.465	up
Os02g0739000	1.34593e-12	-1.808	down
Os07g0597100	9.37485e-06	2.25312	up
Os01g0696800	2.82673e-21	-5.22701	down
Os05g0447700	1.30579e-37	-5.02775	down
Rice_newGene_1797	7.61533e-11	4.29811	up
Os03g0269100	7.6931e-14	-1.93856	down
Os02g0602201	4.79638e-12	-1.75384	down
Os03g0209500	3.65619e-19	3.01463	up
Os03g0778100	3.67486e-29	-5.05319	down
Os06g0113500	1.50627e-13	Inf	up
Os03g0639400	2.47256e-09	4.30126	up
Os06g0133600	5.8269e-15	2.16819	up
Os03g0707200	7.51037e-20	-2.43243	down
Os01g0693800	2.26051e-06	-2.12747	down
Os10g0109300	6.64312e-20	4.74627	up
Os12g0480250	1.1252e-12	3.57662	up
Os05g0142200	5.21535e-09	-2.48988	down
Os05g0441500	3.79007e-21	-2.59682	down
Os03g0149800	8.88364e-06	2.27722	up
Os07g0236300	6.48934e-16	-2.26831	down
Os08g0546100	3.17048e-61	5.45076	up
Os06g0714800	9.26451e-11	5.21916	up
Os02g0116500	7.5294e-26	-3.74974	down
Os09g0514500	1.10205e-17	5.90544	up
Os04g0574200	1.95215e-26	5.54827	up
Os05g0323400	5.55858e-06	2.92691	up
Os04g0543500	1.66564e-15	-2.03788	down
Os03g0805300	1.07762e-09	-1.5908	down
Os05g0503000	3.89126e-12	1.6568	up
Os11g0458100	3.18912e-21	5.48783	up
Os06g0476100	7.85828e-11	-6.809	down
Os09g0514400	1.42423e-08	-1.62969	down
Os02g0162600	1.1636e-17	-6.36679	down
Os09g0517950	4.98982e-89	-9.1714	down
Os02g0103200	7.89449e-11	4.86504	up
Os06g0115300	7.80953e-14	-4.74455	down
Os04g0659100	3.69824e-42	-7.02554	down
Os03g0570800	1.34194e-09	-3.34478	down
Os09g0249900	5.30747e-18	-2.24368	down
Os12g0433700	0.0046314	2.6889	up
Os11g0138700	0.000435378	1.92925	up
Rice_newGene_1	4.04675e-10	-6.88148	down
Os06g0183600	1.20947e-21	-4.19883	down
Os03g0100200	1.13676e-19	-2.6017	down
Os01g0167500	1.25908e-22	2.28647	up
Os10g0375200	0.00177084	2.8789	up
Os11g0213733	5.00713e-11	-6.84593	down
Os01g0350000	2.92086e-07	1.94722	up
Os05g0200340	1.23493e-05	-2.45809	down
Os01g0782500	6.25802e-09	-1.58599	down
Os01g0810800	0.000227305	2.2537	up
Os05g0232200	1.68006e-14	-3.25946	down
Os09g0281850	0.00452925	-1.70152	down
Os01g0676200	9.02773e-28	-3.48971	down
Os04g0372700	4.42331e-37	-3.89681	down
Os02g0829850	1.82524e-10	-3.56632	down
Os02g0209900	5.16993e-08	2.26735	up
Os01g0286900	5.51387e-16	3.02336	up
Os02g0469300	5.69397e-29	3.32238	up
Os05g0397100	1.3087e-06	3.12342	up
Os08g0566600	7.20899e-16	-3.55287	down
Os05g0424300	1.72732e-19	-3.73964	down
Os03g0776150	3.17255e-11	-1.68808	down
Os11g0289700	1.87034e-14	2.73876	up
Os08g0425500	1.28754e-28	4.39511	up
Os12g0442700	1.23875e-07	2.79588	up
Os11g0606600	6.39062e-05	-2.35723	down
Os02g0723200	2.40271e-13	3.16081	up
Os04g0643750	0.00456064	-1.8181	down
Os01g0368900	2.50648e-10	-5.93058	down
Os01g0914800	1.34084e-13	-1.89886	down
Os12g0197500	5.06077e-20	2.25611	up
Os12g0480100	9.91823e-10	-2.35174	down
Os03g0190400	9.51744e-12	-3.34431	down
Os02g0773300	1.3966e-23	-2.64276	down
Os03g0267300	3.06364e-33	-4.09479	down
Os09g0500966	3.26786e-09	3.02398	up
Os08g0546000	8.22862e-15	7.36145	up
Os08g0502000	6.59923e-17	6.98774	up
Os04g0618500	9.2496e-12	1.64013	up
Os12g0516200	1.49074e-41	-10.1901	down
Os05g0176800	1.00692e-14	Inf	up
Os02g0236000	6.54002e-14	2.36984	up
Os02g0280500	1.7082e-22	-4.75018	down
Os06g0608050	2.87875e-06	2.21106	up
Os02g0187500	9.05474e-18	-2.49397	down
Os07g0568700	4.02719e-12	7.13815	up
Os10g0420400	2.92809e-05	2.39128	up
Os03g0374500	3.97994e-21	Inf	up
Os08g0347500	1.46729e-18	-2.45651	down
Os04g0570000	2.83166e-12	6.44016	up
Os02g0324700	2.19505e-12	-2.02749	down
Os07g0624700	1.01528e-15	-2.35768	down
Os12g0160100	0.000362847	3.02045	up
Os04g0559100	1.31614e-06	3.12821	up
Os01g0756900	3.68238e-11	5.17867	up
Os12g0509200	2.48075e-21	4.13518	up
Os04g0563000	7.85005e-51	3.9823	up
Rice_newGene_2908	3.16259e-12	Inf	up
Os01g0263600	1.08586e-12	1.87185	up
Os04g0670900	1.24478e-13	Inf	up
Os09g0110151	7.1046e-28	5.59733	up
Os04g0464800	3.16909e-12	-1.81815	down
Rice_newGene_3006	4.86482e-19	-2.94501	down
Rice_newGene_2649	9.78861e-05	1.80811	up
Os01g0243300	0.00217423	-2.65925	down
Os07g0672300	0.00791476	1.63287	up
Rice_newGene_2714	6.17388e-05	-2.66078	down
Os09g0568050	6.13432e-07	-1.94734	down
Os05g0127300	1.02792e-14	-2.06018	down
Os03g0258900	1.01824e-16	7.53666	up
Os07g0464600	3.86766e-18	-2.49246	down
Os11g0457300	1.60384e-18	2.7796	up
Rice_newGene_2223	3.00786e-20	-5.30312	down
Os02g0621300	1.38194e-08	3.68093	up
Os01g0166700	8.16531e-10	-1.72672	down
Os11g0644800	3.06872e-11	-2.99367	down
Os05g0573900	1.17445e-16	Inf	up
Os09g0522000	3.77192e-96	-7.33265	down
Os03g0328501	2.09395e-06	3.03883	up
Os04g0400600	1.35544e-08	3.95232	up
Os12g0202851	3.33374e-05	-3.57546	down
Os01g0913000	3.94446e-19	-4.61877	down
Os07g0133700	3.64298e-10	-1.96507	down
Os10g0172100	1.28739e-06	2.57551	up
Os02g0583000	4.90061e-19	#NAME?	down
Os10g0530400	1.16406e-56	-4.71532	down
Os02g0714100	2.55739e-08	1.99951	up
Os07g0669675	6.16034e-33	-3.40108	down
Os08g0541600	1.08282e-20	3.8347	up
Os08g0429800	1.3082e-24	7.91785	up
Os03g0217000	9.39846e-13	-2.1942	down
Os06g0184400	2.96638e-08	-2.25042	down
Os07g0649300	0.00266766	1.93721	up
Rice_newGene_1864	2.04256e-08	2.05404	up
Os03g0192700	1.53705e-33	2.85896	up
Os02g0264800	2.43647e-18	5.19222	up
Os06g0256900	5.36223e-08	Inf	up
Os03g0146500	3.22722e-10	-1.63812	down
Os04g0349650	4.10452e-07	-2.87022	down
Os10g0531900	6.04943e-20	2.37474	up
Os03g0639800	4.23078e-22	5.23819	up
Os04g0497000	1.10566e-16	-5.31571	down
Os01g0973500	0.00292686	1.796	up
Os05g0481900	4.43441e-30	4.61304	up
Os08g0139100	5.86543e-33	-3.35196	down
Os07g0686500	4.0323e-30	-3.0734	down
Os08g0379400	8.80091e-52	-5.22585	down
Os09g0266950	0.00191619	2.59366	up
Os01g0358100	1.30945e-13	3.63675	up
Os12g0472800	5.47002e-21	4.51612	up
Os02g0120600	6.95589e-07	-4.4312	down
Os12g0601400	4.21986e-10	5.56151	up
Os04g0619900	9.68585e-11	2.37762	up
Os01g0825000	8.4403e-11	7.5097	up
Os07g0546000	8.08661e-08	-2.67349	down
Os04g0175300	0.000155371	-1.6685	down
Os01g0209800	1.02668e-11	-3.92613	down
Os10g0575600	1.87369e-10	4.14703	up
Os12g0136900	1.03608e-13	2.08361	up
Os08g0501700	2.36695e-57	8.00007	up
Os06g0160700	1.66971e-09	-2.19462	down
Os08g0548000	3.88099e-19	4.28878	up
Os01g0134900	1.33483e-07	3.26207	up
Os11g0513700	3.45464e-44	7.95251	up
Rice_newGene_1950	0.000361378	-2.86417	down
Os09g0508000	6.00371e-05	-2.63614	down
Os11g0170100	0.00331089	-2.3972	down
Os08g0561550	1.08759e-31	7.94521	up
Os04g0662600	2.17885e-09	6.10128	up
Os05g0472850	2.02773e-12	6.02842	up
Os03g0246900	2.23837e-23	5.524	up
Os05g0459600	7.62276e-41	4.16372	up
Os01g0285300	1.16147e-14	5.46045	up
Os06g0702400	0.000840514	-1.90118	down
Os05g0440300	1.33483e-07	-3.3516	down
Os08g0557100	9.75922e-12	-1.77334	down
Os04g0654400	0.00052744	2.87636	up
Os06g0632200	9.52027e-13	2.29165	up
Rice_newGene_4045	5.30991e-11	4.95225	up
Os05g0404000	4.25344e-25	-3.2887	down
Os02g0753800	5.69811e-12	1.65239	up
Os08g0128000	1.60024e-19	3.99717	up
Os04g0447800	4.5678e-13	5.52571	up
Os02g0159200	2.02381e-10	1.58634	up
Os07g0240600	4.42772e-17	-6.035	down
Os11g0577866	5.29632e-35	6.82514	up
Os12g0634400	2.53848e-15	Inf	up
Os01g0280200	5.45982e-14	4.92524	up
Os01g0177100	9.87913e-25	5.09062	up
Os05g0110300	2.83729e-17	-2.29297	down
Os08g0268000	6.30728e-29	3.22623	up
Os06g0207500	3.26715e-14	2.44083	up
Rice_newGene_1107	2.70463e-13	Inf	up
Os06g0136600	1.7094e-34	-3.52029	down
Os03g0639600	5.8269e-15	-1.99486	down
Rice_newGene_2345	5.3105e-06	1.85452	up
Os06g0233101	0.000113602	-2.86706	down
Os07g0663700	5.77322e-06	-5.19194	down
Os12g0233100	9.36521e-08	3.20691	up
Os11g0708500	1.59493e-05	-2.09093	down
Os05g0165500	9.4557e-35	8.07368	up
Os06g0257050	2.66573e-11	5.46326	up
Os02g0670500	4.48432e-05	1.645	up
Os04g0452500	1.21392e-23	4.11243	up
Os07g0243150	1.5386e-07	-3.23487	down
Os01g0126200	4.18947e-18	-3.66736	down
Os04g0303900	4.6507e-14	-1.92347	down
Os07g0627000	5.98441e-13	1.91174	up
Rice_newGene_2348	0.00011581	7.97928	up
Rice_newGene_821	5.95891e-06	-3.0106	down
Os09g0486700	2.27388e-05	3.95725	up
Os03g0610800	1.70095e-17	-3.7279	down
Os01g0533400	1.51165e-08	10.7841	up
Os03g0769100	4.31805e-13	-1.83433	down
Os10g0546400	2.46088e-08	2.46187	up
Os05g0399100	2.44496e-13	-1.86364	down
Os03g0103800	6.85874e-12	-2.00697	down
Os07g0413300	5.59977e-08	-3.93765	down
Os01g0564300	0.00425434	-4.9821	down
Os05g0172000	5.94091e-26	3.17497	up
Os03g0327600	1.42266e-43	3.43272	up
Os04g0464400	1.19991e-06	2.99336	up
Os02g0537775	1.30205e-09	4.47381	up
Os07g0572400	4.32915e-42	5.31205	up
Os11g0609600	1.32631e-12	3.568	up
Os04g0662200	2.06334e-25	7.13293	up
Os07g0688200	0.00176574	2.3431	up
Rice_newGene_1812	3.34573e-08	2.45273	up
Os07g0591700	6.06894e-15	7.2611	up
Rice_newGene_4	0.0037714	-1.89645	down
Os12g0538700	0.00755911	-2.09052	down
Os07g0116800	3.9334e-13	5.35368	up
Os06g0503100	1.96775e-16	7.72715	up
Os07g0657950	0.000851383	-1.82643	down
Os09g0109600	1.07523e-09	2.02122	up
Os02g0700600	4.41136e-17	1.95612	up
Rice_newGene_474	2.4525e-10	2.94733	up
Os03g0338100	4.85405e-20	8.31183	up
Os10g0433700	4.1785e-05	-1.7377	down
Os02g0732350	0.000834431	2.05307	up
Os04g0578200	5.65875e-23	-3.81089	down
Os09g0470701	0.000478759	2.24214	up
Os11g0232100	2.50408e-13	-2.01818	down
Os06g0335500	4.35011e-23	2.35557	up
Os01g0912700	6.94194e-29	-4.95683	down
Os02g0724500	1.89491e-12	7.12709	up
Os09g0456900	9.51534e-15	2.85379	up
Rice_newGene_3405	2.49006e-13	Inf	up
Os08g0566700	1.50031e-05	-1.73096	down
Rice_newGene_4017	3.5923e-10	5.87796	up
Os03g0285133	0.00107887	-2.21676	down
Os01g0834100	5.89542e-16	3.31999	up
Os12g0606600	2.81698e-06	1.97625	up
Os06g0360500	1.07589e-13	-3.39335	down
Os04g0349700	8.59155e-15	-4.22883	down
Os02g0530300	3.02329e-06	2.51814	up
Os03g0241900	9.84624e-28	-3.38121	down
Os01g0883100	1.41618e-89	6.6437	up
Os04g0126900	1.0172e-07	-2.14209	down
Os07g0103100	3.49658e-14	-1.95665	down
Os03g0353900	2.06298e-08	3.28244	up
Os12g0117300	0.000242431	2.25626	up
Os07g0196100	5.04048e-18	-3.04166	down
Os06g0157700	6.62406e-16	-7.5036	down
Os05g0302916	4.71722e-11	-3.94275	down
Os02g0638300	3.47517e-36	-3.44838	down
Os03g0228200	4.80518e-24	-4.43199	down
Os01g0343300	4.23391e-16	2.25822	up
Os04g0412100	3.05906e-07	-4.1904	down
Os11g0123500	2.00323e-06	1.79161	up
Os07g0549600	0.000312915	1.7489	up
Os01g0700200	4.67812e-09	3.96729	up
Os01g0609200	0.00346765	3.19359	up
Os03g0730000	9.82098e-15	-2.10067	down
Os05g0460500	1.2428e-12	-3.95024	down
Os04g0411400	1.83319e-08	3.8928	up
Os10g0530900	1.26463e-55	3.91426	up
Os09g0560000	1.05111e-06	3.14009	up
Os03g0594900	5.81424e-11	-6.84144	down
Os11g0112400	1.89581e-103	6.33799	up
Os03g0295300	1.37216e-09	2.34183	up
Os07g0122300	1.08888e-07	3.04427	up
Os09g0486900	2.48483e-08	3.39324	up
Os02g0809800	1.90052e-09	3.06458	up
Os02g0628000	2.2526e-13	6.91946	up
Os04g0538750	2.96043e-09	2.46629	up
Os12g0169600	4.57343e-102	-8.89447	down
Os02g0193300	0.000989469	-1.73993	down
Os02g0558100	1.25441e-06	-2.11044	down
Os01g0176400	3.69907e-07	-2.04049	down
Os09g0395300	2.51954e-34	4.91614	up
Os06g0671150	0.000313874	2.12547	up
Os05g0194550	4.06101e-16	3.06689	up
Os06g0589700	1.22983e-14	8.80702	up
Os05g0119700	2.74285e-07	4.74569	up
Os12g0102900	0.00533608	1.70215	up
Os06g0678650	1.25981e-08	2.4677	up
Os05g0137500	7.97985e-09	-2.28133	down
Os03g0157800	2.5268e-13	-1.85491	down
Os01g0693300	7.3689e-19	-3.23529	down
Os01g0783200	1.98642e-28	2.64345	up
Os03g0124000	4.79241e-36	-3.67804	down
Os04g0445900	2.71205e-24	5.52884	up
Os04g0618800	7.37693e-05	2.4152	up
Os02g0132500	6.0195e-24	2.42914	up
Os09g0560800	3.92343e-09	-1.67479	down
Os05g0367200	1.34173e-06	2.4104	up
Os09g0421300	7.71634e-23	6.81093	up
Os03g0821150	3.39885e-13	-1.86959	down
Os03g0189100	2.74479e-06	-1.66476	down
Os12g0283100	3.30617e-09	4.2464	up
Os01g0139700	0.00011538	-2.51797	down
Rice_newGene_3995	0.000130436	2.34178	up
Os02g0186800	3.59218e-05	-1.70564	down
Os07g0171100	3.07562e-27	-4.48222	down
Os02g0741800	3.59394e-10	5.68667	up
Os04g0455700	4.09092e-05	-2.59692	down
Os01g0136100	8.34267e-08	4.09953	up
Os10g0104900	1.11911e-07	4.10402	up
Os06g0663800	1.37606e-29	-3.02905	down
Os08g0387400	0.000691426	1.73459	up
Os03g0856400	1.07339e-09	-2.09881	down
Os08g0351200	3.46199e-06	#NAME?	down
Os10g0537100	0.00108612	-2.93786	down
Os01g0682001	4.25112e-25	2.45816	up
Os03g0705300	7.35415e-12	1.67976	up
Os09g0526600	1.06611e-15	-2.1547	down
Os04g0560500	2.75556e-17	-2.44961	down
Os09g0464000	4.27051e-17	-2.22276	down
Os06g0697500	3.07867e-13	5.06263	up
Os09g0540800	3.39204e-11	4.8792	up
Os09g0569100	1.81709e-08	-1.61717	down
Os11g0465750	1.31462e-27	-5.45053	down
Os08g0345700	1.88812e-23	2.3337	up
Os09g0290900	1.58884e-10	-1.73681	down
Os04g0203600	7.14035e-08	2.78013	up
Os05g0539800	1.83923e-09	1.64499	up
Os11g0691280	5.31233e-07	-4.42131	down
Os04g0551700	8.69848e-19	-2.78948	down
Os01g0837600	8.79627e-21	-3.24323	down
Os03g0351200	1.60341e-24	-3.76172	down
Os12g0155100	2.75161e-05	-2.25758	down
Os11g0661300	2.03319e-06	-1.8268	down
Os05g0513100	3.85455e-20	-2.589	down
Os02g0702300	1.46673e-08	Inf	up
Os01g0309100	5.40318e-11	8.47056	up
Os02g0555100	3.19464e-06	2.15557	up
Os08g0467300	6.54246e-12	2.85628	up
Os03g0746900	6.3161e-26	-7.16748	down
Os02g0287700	1.03461e-06	-2.60549	down
Os04g0465432	0.000105658	-2.20742	down
Os11g0416900	1.0633e-12	-3.0164	down
Os03g0322900	3.01122e-31	4.87284	up
Os02g0641300	1.14686e-46	4.6618	up
Os12g0102600	0.00121418	-1.90791	down
Os06g0344900	5.07095e-13	6.78402	up
Os04g0556600	2.53136e-23	#NAME?	down
Os04g0196600	0.00511424	-2.86056	down
Os03g0359600	9.72954e-21	7.19528	up
Os08g0105800	1.2713e-08	-2.11535	down
Os12g0291400	7.33537e-17	-7.81569	down
Os09g0491100	0.000194473	2.68669	up
Os02g0229400	1.00289e-23	-2.94931	down
Os07g0568600	1.11454e-16	-2.1315	down
Os10g0345600	3.00508e-17	2.51208	up
Os02g0226900	2.33908e-05	-2.30053	down
Os02g0115600	2.34452e-18	-2.32161	down
Os04g0469700	0.000516168	-1.62335	down
Os02g0259600	3.07863e-15	-2.03083	down
Os09g0360500	9.73689e-12	7.28643	up
Os03g0861200	0.000769205	2.70056	up
Os12g0120100	0.000336277	1.62767	up
Os06g0284200	3.16964e-80	5.12674	up
Os01g0113800	0.00125822	2.06046	up
Os04g0418800	1.48974e-09	5.23796	up
Os09g0538700	3.10945e-06	1.67959	up
Os03g0588100	4.79367e-10	-3.20691	down
Os10g0113000	4.1623e-24	#NAME?	down
Os01g0799900	8.12924e-16	1.94007	up
Os02g0596300	2.50939e-13	6.89521	up
Os06g0716000	2.3305e-14	-2.26389	down
Os11g0147050	0.00597969	-1.69851	down
Os08g0545200	4.88576e-16	-2.43427	down
Os01g0292200	2.27065e-24	-2.81567	down
Os07g0655800	5.57608e-05	2.29974	up
Os12g0574000	2.15056e-10	Inf	up
Os09g0519000	8.39322e-12	3.31901	up
Os12g0536300	1.72094e-17	5.72432	up
Os12g0577700	0.000224312	3.54958	up
Rice_newGene_1188	5.23474e-14	5.01564	up
Os08g0111200	8.34562e-14	-3.77379	down
Os07g0160400	3.37092e-55	-5.71736	down
Os04g0511200	1.03943e-16	2.78967	up
Os07g0600700	3.71183e-43	4.465	up
Os02g0693000	0.00474027	-1.86344	down
Os05g0438800	1.63667e-07	-1.68541	down
Os03g0722500	8.35522e-89	5.57481	up
Os01g0202500	2.3783e-19	-2.60545	down
Os08g0310300	1.10883e-09	-2.0873	down
Os02g0167300	6.00021e-32	2.79345	up
Os03g0291500	1.08563e-133	7.48575	up
Os04g0200700	1.10018e-05	#NAME?	down
Os06g0227250	5.38851e-39	3.87187	up
Os08g0499700	0.00396509	1.74404	up
Os11g0209300	0.00169993	1.85037	up
Os03g0322200	0.000256774	-1.72297	down
Os11g0175700	7.30431e-16	3.40515	up
Os04g0552300	6.59615e-53	9.49901	up
Os01g0593200	2.84743e-44	4.02706	up
Os09g0518200	4.41003e-05	2.51665	up
Os04g0223901	6.14801e-12	4.07482	up
Os10g0181200	9.69774e-30	-3.04974	down
Os07g0217600	2.69644e-66	-9.66346	down
Os03g0292100	6.37722e-10	-1.59945	down
Os06g0718000	8.62386e-07	-1.81633	down
Os07g0679050	1.61872e-18	2.66274	up
Os06g0585950	1.41908e-09	4.41011	up
Os06g0610350	4.80836e-14	Inf	up
Os02g0779000	2.27067e-10	#NAME?	down
Rice_newGene_3929	2.54299e-07	2.70595	up
Os02g0806350	1.52104e-32	-3.49245	down
Os02g0522300	4.39286e-15	-2.82236	down
Os05g0510400	1.70793e-20	2.48511	up
Os04g0442100	8.62994e-13	-1.85434	down
Os08g0449901	7.40261e-06	2.74534	up
Os05g0583000	2.53973e-14	-5.50858	down
Os07g0608400	8.3354e-29	-3.0406	down
Os10g0392400	0.000849481	-3.1855	down
Os04g0347700	3.90335e-08	-2.06933	down
Os08g0119900	4.94757e-25	-3.37334	down
Os04g0459900	1.16635e-18	-2.41775	down
Os03g0161302	7.49575e-08	-2.47623	down
Os01g0880350	5.44795e-09	3.03442	up
Os02g0122500	7.75563e-09	-2.64358	down
Os04g0165700	1.874e-32	-3.33522	down
Os02g0815200	2.44574e-14	-1.95672	down
Os04g0616900	6.41232e-14	-1.98708	down
Os09g0442900	2.96581e-22	-2.55519	down
Os02g0831400	1.48897e-05	2.53789	up
Os04g0510700	2.87875e-06	1.89358	up
Os03g0228901	1.55021e-08	2.96428	up
Os05g0534400	6.78713e-05	-2.7069	down
Os08g0351300	8.26085e-13	-10.8874	down
Os02g0566450	1.87314e-18	-2.30884	down
Os05g0569800	1.93593e-12	3.0874	up
Os03g0849900	3.20233e-41	7.40874	up
Os01g0509700	0.007871	-1.70888	down
Os01g0361000	1.38374e-09	-1.62635	down
Os03g0118425	0.00033511	1.98492	up
Os01g0887100	1.11756e-14	-2.5301	down
Os06g0537700	1.2046e-07	1.91721	up
Os11g0240800	0.000583138	-2.94596	down
Os12g0636700	0.00908118	2.17482	up
Os12g0176300	1.2416e-11	6.43539	up
Os05g0368666	9.70719e-09	Inf	up
Os01g0832600	4.89584e-26	6.91805	up
Os03g0132550	1.31035e-22	Inf	up
Os01g0949300	2.77322e-12	-1.97472	down
Os03g0299700	1.46062e-05	7.12283	up
Os12g0639000	0.000138948	-2.5447	down
Os05g0205400	1.92327e-18	8.08485	up
Os05g0574600	0.00144672	2.41428	up
Os06g0226500	0.00160154	2.87934	up
Os01g0114300	8.07576e-08	-2.01842	down
Os02g0520750	1.01765e-29	2.75111	up
Rice_newGene_2618	2.83471e-16	7.69552	up
Os12g0276100	4.76011e-13	-2.0491	down
Os04g0514400	8.27461e-35	-3.44673	down
Os06g0275500	4.11689e-08	1.73062	up
Os02g0809900	4.53423e-16	5.33698	up
Os08g0410500	1.26351e-09	-1.62483	down
Os04g0197100	8.56303e-09	-3.07983	down
Os08g0193100	1.39116e-05	-2.24029	down
Os12g0138050	7.12945e-19	4.03177	up
Os03g0656850	1.93421e-06	1.66597	up
Os01g0750666	1.42955e-21	-3.6244	down
Os11g0246166	4.00163e-07	3.33072	up
Os11g0589800	3.943e-07	2.37185	up
Os01g0747600	0.000368173	1.90056	up
Os03g0338000	3.1585e-31	8.43432	up
Os06g0717900	6.42648e-06	-1.66094	down
Os04g0587500	1.05801e-07	-3.18763	down
Os03g0641250	9.84055e-06	-3.18101	down
Os04g0437000	0.000114103	6.93938	up
Os02g0189800	4.30125e-05	2.55777	up
Os12g0441600	1.58724e-27	-5.97209	down
Os10g0124100	6.7729e-09	-2.50271	down
Os05g0107900	1.64002e-26	4.23342	up
Os05g0231600	0.00065861	1.59963	up
Os02g0293300	7.91142e-49	10.2963	up
Os02g0749900	8.9647e-07	-1.69913	down
Os05g0486600	1.9963e-07	2.68798	up
Os07g0683200	1.89472e-09	6.12667	up
Os01g0770000	4.09189e-13	-4.86147	down
Os03g0168100	5.20021e-47	6.38236	up
Os02g0727700	1.87729e-05	-1.73955	down
Os08g0459700	8.36718e-11	4.49155	up
Os03g0122100	7.61213e-41	8.99426	up
Os01g0776400	1.4225e-10	1.91975	up
Os11g0170900	1.06826e-100	6.95648	up
Os06g0493001	2.83265e-08	3.52745	up
Os04g0448900	3.81176e-36	-4.15871	down
Os01g0389700	1.15732e-34	-7.14077	down
Os06g0712700	3.00039e-43	4.68488	up
Os03g0772100	1.72707e-14	6.51297	up
Os10g0469700	1.18643e-05	-2.29901	down
Os01g0182700	2.02559e-17	4.22582	up
Os04g0596300	3.58854e-26	-2.81948	down
Os12g0578600	3.33853e-08	2.71243	up
Os11g0678200	6.01049e-05	1.82179	up
Os07g0145500	7.1308e-11	5.24715	up
Os05g0319700	5.01253e-61	6.58717	up
Os08g0429225	0.000402576	1.93438	up
Os02g0732800	1.52161e-11	5.31024	up
Os04g0228400	5.2392e-73	11.0764	up
Os01g0519700	4.26853e-07	3.23301	up
Os06g0238000	2.34453e-15	-2.49907	down
Os07g0416100	0.00141582	-3.17807	down
Os02g0531450	0.000315723	-2.01148	down
Os02g0114200	8.78022e-54	3.97991	up
Os09g0425900	4.88894e-43	-5.22951	down
Os04g0392300	1.26067e-20	8.38795	up
Os04g0469500	5.20517e-11	1.96946	up
Os01g0853000	1.17546e-24	-4.09446	down
Os02g0805800	1.17375e-18	-2.32028	down
Os01g0644000	2.09315e-07	2.11761	up
Os01g0209901	2.54651e-08	-4.93679	down
Os04g0644600	2.05158e-37	-3.74025	down
Os09g0554300	0.000173277	-1.96661	down
Os10g0509200	7.07037e-19	-2.37895	down
Os11g0451700	1.21928e-05	4.52846	up
Rice_newGene_1170	6.21094e-19	-3.54849	down
Os07g0522900	6.99004e-12	1.64002	up
Os11g0198200	1.24076e-13	Inf	up
Os11g0657000	6.67959e-26	5.63996	up
Os02g0643500	3.867e-21	-2.51325	down
Os01g0297700	2.43557e-09	8.96615	up
Os04g0373400	1.82954e-10	-2.05908	down
Rice_newGene_166	7.81978e-05	2.04994	up
Os04g0525000	9.99492e-40	-3.9903	down
Os03g0638250	2.15295e-11	3.43934	up
Os06g0494400	5.13289e-08	-5.15743	down
Os01g0829400	5.60882e-08	1.59949	up
Os05g0455400	1.12503e-07	-3.27251	down
Os01g0563000	2.18238e-11	-3.28564	down
Os01g0857600	0.000311288	2.00138	up
Os10g0505900	5.06077e-09	2.60548	up
Os12g0238900	1.81952e-05	2.1997	up
Os01g0268600	5.23001e-09	-2.38061	down
Os07g0195300	5.99628e-22	4.37917	up
Os02g0555200	2.68071e-05	4.80505	up
Os03g0729200	1.57835e-12	-1.81148	down
Os04g0448000	1.27315e-07	6.85926	up
Os07g0507500	1.23545e-12	1.66317	up
Os08g0200300	4.5333e-25	-4.88155	down
Os07g0184850	1.06259e-12	-1.80276	down
Os02g0720600	7.28719e-22	2.38263	up
Os02g0720400	1.27042e-06	4.19944	up
Os04g0193300	1.67461e-05	2.7128	up
Os06g0104300	2.93679e-07	3.02953	up
Os06g0678500	3.01935e-08	-3.66498	down
Os02g0830700	3.56364e-25	7.45651	up
Os04g0558700	1.53479e-42	-3.97569	down
Os04g0116650	6.61696e-08	#NAME?	down
Os02g0501350	7.38642e-10	3.15944	up
Os02g0518000	1.16924e-20	-4.01226	down
Os11g0465200	2.22378e-34	-5.86601	down
Os03g0223000	1.06002e-17	2.87306	up
Os07g0614000	1.14651e-39	-4.28644	down
Os03g0269900	1.52877e-16	1.92376	up
Os11g0657050	4.5536e-26	5.78656	up
Os03g0235000	2.12044e-15	5.59363	up
Os02g0792600	1.06366e-23	4.36948	up
Os02g0739100	2.7977e-37	-4.04169	down
Os09g0371625	3.19836e-12	6.41511	up
Os06g0551500	2.68981e-11	5.46693	up
Os06g0502900	1.02244e-12	-2.08643	down
Os08g0238600	0.00372685	2.12708	up
Os01g0584100	2.37644e-06	2.42149	up
Os01g0511600	5.50395e-19	-2.78864	down
Os09g0479500	7.83371e-06	2.55833	up
Os06g0680700	1.83401e-31	6.65057	up
Rice_newGene_1461	0.000155356	2.34324	up
Os05g0110100	5.55788e-31	-3.25615	down
Os01g0597600	0.00998761	-6.64756	down
Os01g0874300	6.70152e-07	-1.9169	down
Os03g0237250	2.02787e-11	7.58667	up
Os02g0493087	1.66416e-13	Inf	up
Os12g0242500	3.64974e-16	2.379	up
Os03g0811200	2.81727e-05	2.45545	up
Os06g0308550	4.42742e-13	4.57575	up
Os02g0192700	9.28216e-10	-2.84265	down
Os08g0553800	4.98301e-28	-3.73712	down
Os04g0603200	1.03005e-09	-2.8484	down
Os02g0824300	9.45935e-14	1.74547	up
Os12g0228300	1.20591e-07	3.53939	up
Os08g0520000	0.000274915	-4.76302	down
Os01g0914000	1.22242e-16	6.01315	up
Os04g0191500	6.65339e-18	-5.7097	down
Os02g0117550	3.51652e-11	3.00247	up
Os01g0963600	9.7055e-48	-10.5808	down
Os03g0186900	1.73138e-12	3.37142	up
Os07g0669200	1.57432e-14	-2.57813	down
Os08g0485900	1.05756e-09	-5.37989	down
Os02g0783625	1.39134e-24	3.81702	up
Os01g0685400	4.2991e-18	4.9501	up
Os01g0770100	6.28228e-09	-3.20339	down
Os05g0208500	6.49581e-21	2.22707	up
Os02g0769900	2.00713e-09	-2.4167	down
Os08g0512500	3.49324e-25	-3.84519	down
Os01g0495900	6.33923e-26	-2.78712	down
Os09g0326900	6.02059e-18	2.04825	up
Os02g0236900	5.49232e-18	5.78714	up
Os10g0394200	6.45522e-15	7.38288	up
Os02g0565300	0.000190437	1.9804	up
Os04g0689400	3.38613e-29	4.18985	up
Os03g0216500	2.09894e-05	2.66352	up
Rice_newGene_3247	0.000936815	-2.22181	down
Os09g0416600	2.55869e-18	-5.31671	down
Os12g0198200	4.00732e-19	-8.50166	down
Os09g0531100	1.13788e-16	-2.47288	down
Os12g0153600	6.17681e-07	4.18101	up
Os09g0266600	1.16231e-07	2.91615	up
Rice_newGene_1183	2.0384e-26	-3.1012	down
Os07g0673550	6.19598e-18	-3.17028	down
Os11g0150100	2.65467e-33	-3.66704	down
Os08g0554400	8.12149e-13	-1.81927	down
Os06g0665500	1.24712e-05	-2.0301	down
Os07g0520600	3.78296e-22	4.18518	up
Os03g0652000	3.79915e-10	4.7477	up
Os03g0799000	5.00615e-18	-2.23908	down
Os07g0606800	4.2087e-05	2.16955	up
Os04g0631200	1.29682e-06	6.08837	up
Os10g0477200	2.7692e-05	-1.71226	down
Rice_newGene_866	0.00744459	-1.59918	down
Os08g0176100	1.3511e-12	-2.85583	down
Os04g0455650	4.21853e-14	5.41103	up
Rice_newGene_1168	6.25507e-17	5.07127	up
Os02g0603700	4.84573e-11	-2.92012	down
Rice_newGene_3035	9.07126e-10	5.77483	up
Os07g0675100	2.89949e-54	8.33026	up
Os05g0121900	1.55057e-09	2.53182	up
Os03g0279400	1.06841e-11	2.02885	up
Os01g0102900	6.31918e-26	-5.37808	down
Os03g0255500	1.50157e-28	-3.88666	down
Os03g0678800	7.17792e-21	2.93312	up
Os05g0500900	2.85212e-14	9.15547	up
Rice_newGene_2960	9.84858e-54	6.81163	up
Os07g0642800	1.88016e-23	6.96006	up
Os08g0541400	2.64205e-18	-3.65028	down
Os03g0784000	2.52458e-11	-1.78179	down
Os08g0472800	5.84628e-30	2.68889	up
Os07g0549300	2.39078e-06	-1.59492	down
Os03g0291700	1.40812e-20	3.12811	up
Os08g0256000	3.43272e-17	-2.39262	down
Os02g0581900	4.29588e-17	2.47938	up
Os10g0494400	2.23929e-20	6.49719	up
Os02g0792800	1.4946e-16	-2.25772	down
Os06g0630850	1.168e-06	2.55776	up
Os02g0829000	1.61699e-13	6.00554	up
Os07g0593400	3.35251e-24	3.98923	up
Os03g0249100	5.27186e-10	-2.06331	down
Os03g0287500	1.56483e-07	3.07325	up
Os11g0550500	5.29718e-07	-3.92147	down
Os05g0110000	3.10829e-14	-1.93198	down
Os03g0336900	3.1761e-05	2.60707	up
Os06g0604300	0.00266906	-2.09612	down
Os08g0446250	8.07667e-10	3.90532	up
Os02g0754800	2.0232e-09	1.90902	up
Os02g0158550	6.41001e-07	2.4875	up
Os01g0632000	6.85558e-12	6.21312	up
Os02g0579300	4.76644e-18	6.37958	up
Os01g0509400	6.34212e-13	6.74146	up
Os05g0124000	1.00249e-27	8.5117	up
Os10g0160100	2.68663e-14	7.21748	up
Os10g0463200	2.84538e-22	7.19235	up
Os01g0800500	4.0459e-37	-5.41611	down
Os12g0472500	9.46183e-15	3.23141	up
Os04g0414700	6.14876e-23	-3.67069	down
Os04g0451700	3.7069e-10	4.4714	up
Os04g0529700	0.00193072	4.93392	up
Os04g0270550	9.16624e-07	-1.68312	down
Os06g0329900	1.86086e-18	#NAME?	down
Os04g0579200	2.64535e-27	3.04985	up
Os08g0549600	1.26078e-12	7.29307	up
Os05g0226300	9.82212e-21	-3.36183	down
Os11g0282300	3.93467e-19	-2.31096	down
Os06g0499100	0.00194002	1.69694	up
Os06g0239500	1.37396e-15	3.82913	up
Os05g0378800	8.12992e-12	1.75247	up
Os01g0239200	1.30846e-18	-2.81894	down
Rice_newGene_2599	3.02007e-16	Inf	up
Os03g0383900	8.15475e-13	5.70544	up
Os03g0850600	1.92174e-25	-2.95372	down
Os02g0155900	6.03988e-06	-4.72273	down
Os01g0142100	2.58088e-41	-3.77868	down
Os02g0146500	2.3591e-08	-1.99718	down
Os07g0676400	0.00204491	1.84159	up
Os12g0638300	3.7645e-06	-2.45208	down
Os07g0123500	3.17909e-12	6.41448	up
Os05g0365600	4.01666e-14	-2.41393	down
Os03g0169700	5.27749e-13	-1.85996	down
Os07g0646400	9.95897e-26	5.92467	up
Os05g0429751	3.20109e-29	5.85214	up
Os03g0162300	1.34096e-10	5.0935	up
Os12g0106300	1.12279e-41	6.45534	up
Os06g0107266	1.87195e-05	-3.46107	down
Os05g0170000	1.06209e-28	3.38254	up
Os11g0181400	2.64847e-13	6.59998	up
Os11g0557300	1.77978e-09	1.8118	up
Os02g0782700	1.59553e-09	1.58731	up
Os07g0291100	6.02519e-06	-1.76988	down
Os10g0483700	1.36163e-21	4.97871	up
Os04g0118700	4.40638e-11	-2.52561	down
Os08g0130500	2.56987e-11	1.67021	up
Rice_newGene_2879	0.0016202	1.73585	up
Os04g0666800	1.13624e-25	7.26733	up
Os04g0514500	6.42858e-14	-2.18829	down
Os11g0499600	5.54561e-19	4.8779	up
Os02g0591500	1.19543e-24	5.4364	up
Os01g0788400	2.56522e-05	2.32723	up
Os06g0289900	1.36172e-41	3.28498	up
Os01g0904300	1.23966e-08	-1.93656	down
Os01g0183300	1.6451e-06	-2.51735	down
Os02g0580500	1.97656e-11	2.076	up
Os01g0220100	3.11246e-21	7.25525	up
Os09g0529100	3.74724e-12	-1.75634	down
Os08g0490100	5.25553e-11	-1.78503	down
Os04g0463500	6.06832e-20	-2.97242	down
Os02g0708400	6.13641e-17	2.00259	up
Os02g0794000	3.36568e-08	1.78366	up
Os02g0568100	3.83228e-06	2.0191	up
Os02g0518600	4.90282e-21	-3.38651	down
Os08g0473200	8.40323e-15	2.36672	up
Os10g0163300	3.57406e-05	#NAME?	down
Os01g0360150	0.00311798	1.8027	up
Os03g0136400	1.07065e-07	Inf	up
Os08g0138900	9.62131e-19	-2.3432	down
Os02g0768600	1.66724e-16	-2.15609	down
Os05g0109600	4.60213e-14	1.98566	up
Os07g0469701	1.03125e-09	4.33211	up
Os02g0700100	2.10718e-08	2.23155	up
Os03g0702100	0.000132883	3.5996	up
Os07g0129700	3.78781e-13	7.24976	up
Os01g0758350	1.36375e-13	7.48327	up
Os06g0667500	1.28815e-10	-1.69241	down
Os12g0506600	0.00239222	-2.03038	down
Os02g0648100	1.27949e-09	3.00309	up
Os09g0432300	3.62938e-16	6.85964	up
Os06g0244700	6.07449e-59	6.44371	up
Os11g0551900	1.92905e-17	4.00864	up
Os10g0155200	0.00227512	2.2506	up
Os02g0774800	0.000171497	1.8694	up
Os06g0179000	1.85467e-12	1.95352	up
Os03g0826100	1.0328e-06	2.68331	up
Rice_newGene_497	5.46163e-06	-2.25673	down
Os07g0551650	2.87199e-08	4.03748	up
Os11g0456100	3.11676e-15	-2.02488	down
Os05g0426000	3.16659e-30	-3.55382	down
Os06g0274800	8.64316e-05	4.13118	up
Os04g0386300	2.86099e-21	7.58016	up
Os10g0477600	2.0575e-27	5.80865	up
Os03g0643522	0.00635064	1.61725	up
Os03g0648300	3.01832e-09	1.86281	up
Os07g0622000	2.09319e-16	-2.22881	down
Os10g0146200	9.92344e-18	6.65582	up
Os01g0871200	6.23075e-37	-4.08868	down
Os09g0535900	9.51577e-11	-1.95726	down
Os01g0639600	6.13453e-25	-3.03086	down
Os01g0704300	4.19777e-07	-3.31182	down
Os05g0195200	9.36329e-80	4.83247	up
Os02g0654600	5.12768e-19	-2.52549	down
Os05g0468900	0.000243268	-1.67736	down
Os07g0182000	7.21302e-18	6.11855	up
Rice_newGene_2676	0.00140642	-2.15281	down
Os09g0452700	5.77634e-12	5.81053	up
Os08g0444500	9.98492e-46	7.78743	up
Os07g0620800	9.19806e-07	2.45287	up
Os10g0543400	0.000198581	-5.60539	down
Os03g0601000	2.74078e-06	2.79225	up
Os07g0480800	1.0587e-18	5.00806	up
Os07g0635900	2.82033e-29	2.648	up
Os04g0529100	0.000260021	-3.67606	down
Os06g0718100	5.67833e-06	2.87502	up
Os03g0410700	7.48254e-14	-2.40471	down
Os11g0257800	0.00176588	-6.38644	down
Os10g0545100	2.18405e-19	-2.96275	down
Os04g0689000	0.00310623	7.02691	up
Os04g0463000	3.69793e-21	4.1798	up
Os11g0161000	1.4543e-11	-3.88124	down
Os11g0150632	2.30628e-13	2.32602	up
Os02g0504800	1.74668e-07	Inf	up
Os05g0577500	0.00226889	2.24958	up
Os01g0917801	3.93288e-30	6.02469	up
Os03g0743650	5.36411e-13	1.68958	up
Os03g0199100	3.43066e-19	2.47051	up
Os06g0566300	2.67752e-08	1.88599	up
Os10g0419500	4.0631e-24	-4.3992	down
Os01g0291733	2.44431e-62	6.05625	up
Os04g0535000	2.11238e-05	-2.61704	down
Os09g0526650	1.12298e-12	-2.20815	down
Os12g0281600	2.93928e-07	-2.44658	down
Os08g0150600	6.35326e-26	3.5241	up
Os08g0463900	4.42242e-15	-2.16149	down
Os01g0656900	2.54511e-10	2.21581	up
Os07g0585500	2.38263e-09	-1.76957	down
Os08g0231100	1.04791e-19	-2.78836	down
Os07g0137200	1.13453e-08	2.18402	up
Os03g0117100	5.63825e-28	-3.44391	down
Os01g0263300	5.10285e-90	7.0479	up
Os01g0113350	9.23687e-09	#NAME?	down
Os01g0528800	1.41131e-19	-2.34516	down
Os05g0153200	1.06526e-19	7.39218	up
Os02g0719000	0.00408695	6.23159	up
Os01g0714600	9.85437e-06	-2.51587	down
Os05g0591600	4.32778e-06	5.40232	up
Os02g0812600	2.5455e-15	1.8443	up
Os02g0462200	6.81368e-05	1.89769	up
Os04g0582900	2.03604e-12	6.51726	up
Os04g0556000	2.45787e-14	3.00492	up
Os01g0976300	8.16105e-06	2.01389	up
Os02g0177600	2.44742e-14	2.22705	up
Os11g0177200	0.00436279	-1.61037	down
Os04g0683600	5.86338e-36	3.54108	up
Os02g0578500	2.16198e-10	-2.56552	down
Os03g0311401	1.95716e-14	-5.41969	down
Os07g0682000	1.37529e-15	Inf	up
Os02g0106900	2.50653e-15	2.95397	up
Os11g0644700	0.0014048	3.5786	up
Os09g0344700	2.56259e-07	1.8772	up
Os04g0506000	5.67552e-10	1.59377	up
Os05g0280200	1.56479e-05	2.36548	up
Os03g0817900	6.63846e-51	3.7047	up
Os05g0319800	1.33781e-07	7.25605	up
Os09g0474300	8.54219e-17	-2.38238	down
Os11g0162700	5.11426e-08	-1.60255	down
Os03g0762300	3.8956e-11	-3.34658	down
Os01g0648700	0.00025773	2.07367	up
Os10g0560400	6.0582e-05	-2.51743	down
Os12g0556900	1.07468e-25	3.67429	up
Os06g0317600	7.24478e-30	6.97743	up
Os02g0551600	7.77849e-12	6.18435	up
Os11g0153000	6.18502e-05	-2.16076	down
Os06g0712900	1.92607e-06	-1.69175	down
Os07g0111400	2.88094e-12	-5.07066	down
Os11g0707900	9.61567e-06	1.6129	up
Os07g0549900	3.28246e-15	-3.18648	down
Os07g0443500	9.19076e-09	#NAME?	down
Os10g0572100	2.13666e-11	-2.76744	down
Os07g0170800	9.71377e-16	3.13395	up
Os09g0381600	1.3192e-12	3.12691	up
Os07g0657500	6.34027e-06	1.71237	up
Os05g0481000	3.68985e-11	-1.7087	down
Os05g0563950	7.18363e-14	-1.91313	down
Os01g0971400	1.59218e-07	2.6421	up
Os01g0836600	2.68003e-08	3.15749	up
Os01g0501700	3.61228e-27	-2.90384	down
Os05g0560000	3.93696e-26	-4.23175	down
Os09g0132200	3.59368e-18	7.18744	up
Os03g0832200	0.00468705	3.7327	up
Os05g0200700	4.08186e-07	3.49414	up
Os06g0270950	1.53371e-09	4.10624	up
Os08g0506700	2.14717e-21	-2.5492	down
Os03g0820400	4.86078e-31	-3.56235	down
Os08g0374600	2.91719e-05	-5.16386	down
Os04g0641450	1.11258e-10	2.3688	up
Os12g0406000	3.41159e-36	-4.33788	down
Os07g0674400	9.11127e-05	2.56205	up
Os04g0586200	9.44536e-14	2.36935	up
Os05g0394301	1.46111e-16	5.09962	up
Os02g0748300	9.54828e-07	-1.87907	down
Os06g0203800	8.25844e-33	6.17	up
Os04g0645100	1.12153e-11	-2.02405	down
Rice_newGene_870	2.49511e-13	Inf	up
Os05g0401200	2.20824e-33	-3.57268	down
Os07g0616500	7.73588e-15	-2.03219	down
Os06g0318300	2.74172e-05	1.60283	up
Os08g0400000	1.78385e-22	3.70789	up
Os01g0750600	4.41257e-32	-3.53081	down
Os08g0296600	1.33946e-07	-2.24375	down
Os01g0731201	1.57464e-10	-3.78162	down
Os08g0326900	1.39003e-07	-1.72616	down
Os02g0144200	5.14824e-13	Inf	up
Os01g0778900	4.08469e-05	-2.31269	down
Os03g0121250	5.18624e-10	1.88044	up
Os02g0122100	3.83854e-06	2.77911	up
Os01g0652300	1.00947e-09	5.74062	up
Os10g0575700	5.16575e-18	-3.23487	down
Rice_newGene_1193	0.00157275	2.36969	up
Os01g0842500	3.49584e-24	3.41467	up
Os07g0185000	9.03036e-06	2.37089	up
Os05g0112000	1.65093e-13	1.76242	up
Os01g0965900	6.15954e-07	-3.75712	down
Os02g0800000	5.17095e-23	-2.61665	down
Os06g0267900	6.7057e-07	#NAME?	down
Os01g0678600	4.60973e-16	-2.13955	down
Os07g0189700	2.44874e-27	3.98071	up
Os09g0367900	8.41126e-31	-3.15042	down
Os01g0511000	6.31301e-05	-2.38684	down
Rice_newGene_1173	9.75976e-08	-3.07486	down
Os12g0270100	4.27275e-11	-2.65841	down
Os01g0525800	5.7002e-22	5.34961	up
Os09g0447900	2.76392e-12	5.33294	up
Os05g0247400	0.00140756	-1.92794	down
Os04g0103500	3.93688e-11	-1.95498	down
Os01g0945400	3.1468e-41	-10.0147	down
Os05g0427100	4.37808e-32	-3.44184	down
Os11g0307950	1.02883e-12	-2.08189	down
Os07g0666750	1.40555e-38	-6.69937	down
Os01g0822800	1.51779e-23	-3.79087	down
Os07g0690800	1.78037e-09	4.13853	up
Os07g0553800	1.1998e-08	3.95343	up
Os07g0560700	2.12517e-12	3.51786	up
Os12g0105800	3.60998e-07	-2.8692	down
Os11g0155500	1.16193e-08	2.63821	up
Os10g0406900	5.17552e-08	2.06399	up
Rice_newGene_3738	1.34579e-11	3.50874	up
Rice_newGene_3034	0.00223327	-1.98941	down
Os05g0571700	2.32313e-17	-2.24606	down
Os07g0659100	0.00243446	1.80905	up
Os02g0116100	0.000752301	-2.15393	down
Os03g0343800	2.05875e-37	5.7147	up
Os05g0104650	1.03667e-09	-2.22022	down
Os03g0114550	2.83729e-17	-3.47	down
Os01g0172400	7.17922e-13	-2.15822	down
Os02g0579800	1.99584e-15	-2.13728	down
Os01g0208800	3.97644e-29	-3.0696	down
Os04g0379400	4.72861e-12	-1.85909	down
Os06g0602400	2.59304e-120	6.49917	up
Os01g0644200	7.28063e-13	Inf	up
Os02g0164800	1.75526e-05	-2.04939	down
Os04g0535600	0.00016168	-2.46196	down
Os04g0486500	0.000561228	2.00129	up
Os01g0562600	3.80493e-05	2.47166	up
Os06g0129650	1.77403e-09	-5.64835	down
Os02g0623300	2.1765e-18	Inf	up
Os08g0485500	1.46362e-12	4.55383	up
Os02g0748800	1.79589e-15	2.84739	up
Os12g0244100	2.18098e-09	-1.61546	down
Os04g0618700	3.80963e-11	4.86509	up
Os10g0460500	7.44921e-31	8.41114	up
Os02g0437200	4.87196e-13	-2.68668	down
Os02g0472500	4.8416e-11	-3.98486	down
Os02g0206100	1.01084e-20	-2.94256	down
Os08g0539200	3.90241e-07	Inf	up
Os03g0805700	7.24243e-17	Inf	up
Os02g0782500	1.62038e-06	1.60298	up
Os07g0113500	0.000796711	-1.78233	down
Os06g0699100	1.80889e-10	#NAME?	down
Os01g0110200	2.02943e-30	5.79819	up
Os03g0242200	4.09443e-14	2.06854	up
Os10g0502400	4.95161e-23	-2.59107	down
Os03g0242900	1.15765e-07	2.49158	up
Os05g0115100	3.55554e-21	4.81646	up
Os11g0570000	1.21113e-07	-2.49209	down
Os01g0226400	1.80857e-22	Inf	up
Os08g0387500	8.42997e-11	-1.66584	down
Os06g0264750	1.33634e-07	-2.06718	down
Os02g0823700	1.92143e-53	7.11463	up
Os02g0639100	1.48786e-33	-7.81611	down
Os07g0170200	1.32168e-08	-4.72837	down
Os11g0242800	5.13329e-17	-4.06296	down
Os09g0293500	1.4457e-16	3.63804	up
Os08g0171600	1.85349e-25	7.13277	up
Os10g0556000	1.61032e-05	2.73102	up
Os04g0459500	2.05483e-19	-5.30484	down
Os09g0426800	3.69275e-28	2.77237	up
Os02g0595200	9.75008e-14	-2.65829	down
Os02g0513800	6.07693e-11	2.01851	up
Os07g0475400	5.1373e-07	2.72301	up
Os04g0538850	5.82867e-20	2.28836	up
Os08g0538700	5.37201e-05	2.51607	up
Os03g0845000	5.77954e-13	-1.84593	down
Os05g0488100	0.0018783	1.59078	up
Os01g0313600	7.18579e-09	Inf	up
Os05g0551700	0.00576188	-1.78926	down
Os10g0397400	4.98749e-10	1.65416	up
Os02g0596700	9.43486e-37	4.51124	up
Os08g0558200	5.72579e-25	-3.86132	down
Os01g0223000	2.12152e-05	1.65185	up
Os03g0860600	3.00604e-21	-3.31861	down
Os05g0268500	1.34122e-13	-3.39009	down
Os06g0548200	9.68601e-11	-5.98168	down
Os01g0633100	2.12827e-16	-2.30169	down
Os04g0540600	3.81135e-92	6.55384	up
Os01g0851600	0.000607481	-1.6074	down
Os02g0527300	4.4488e-11	-2.97278	down
Os05g0549166	6.138e-19	-2.31965	down
Os06g0694600	0.001939	-1.92885	down
Rice_newGene_4004	1.37609e-05	1.62055	up
Os04g0201000	0.000246742	2.04907	up
Os01g0579800	1.07888e-07	2.13721	up
Os01g0172200	3.40424e-17	2.0365	up
Os09g0408600	4.12734e-27	-2.89539	down
Os01g0270100	2.14632e-15	1.87864	up
Os01g0192500	1.40376e-05	2.31733	up
Os09g0376400	2.95404e-09	4.07384	up
Os04g0474800	2.57156e-12	1.89726	up
Os06g0602500	6.60196e-10	2.45527	up
Os01g0214600	6.37616e-82	4.89529	up
Os05g0132100	8.33043e-14	2.54995	up
Os02g0445600	7.37084e-14	Inf	up
Os06g0246500	3.5989e-24	2.82373	up
Os01g0672400	3.20035e-31	-3.44916	down
Os02g0282900	3.26547e-09	1.8339	up
Rice_newGene_4018	0.000548193	2.11156	up
Os01g0742100	0.00539874	-1.94246	down
Os06g0604200	6.50224e-19	2.74543	up
Os10g0512800	2.43724e-68	4.60713	up
Os03g0637800	1.86581e-28	4.6826	up
Os10g0148700	3.44044e-12	8.78967	up
Os03g0646200	7.94601e-12	1.85096	up
Os02g0164000	7.01187e-13	3.46667	up
Os10g0442900	4.3086e-07	-2.18248	down
Os04g0307466	0.00639282	1.80949	up
Os12g0111500	1.38695e-17	8.81492	up
Os10g0109600	0.000462435	2.85054	up
Os01g0349800	7.19661e-11	3.04677	up
Os05g0302600	4.03796e-07	-1.60649	down
Os12g0442800	2.32704e-07	2.42222	up
Os11g0198250	8.70866e-15	5.49725	up
Os02g0307800	1.74551e-15	-2.06634	down
Os01g0663051	0.000186718	-6.12149	down
Os03g0135600	2.0554e-18	-2.43211	down
Os06g0153100	1.18995e-20	8.44843	up
Os09g0521100	7.47057e-10	6.41304	up
Os04g0602100	7.32392e-32	-3.31018	down
Os05g0584600	1.09957e-09	1.64247	up
Os06g0476150	2.53972e-06	#NAME?	down
Os03g0206700	1.01359e-21	-2.85477	down
Os03g0336200	3.92047e-13	2.42105	up
Os09g0508900	7.25622e-99	-7.53921	down
Os10g0154700	7.01701e-09	-2.60369	down
Os03g0284100	1.82175e-20	-2.65807	down
Os04g0261400	3.21231e-15	6.67767	up
Os09g0455300	2.62285e-17	-3.30852	down
Os11g0657100	7.33759e-17	-2.23183	down
Os07g0582400	1.35532e-15	-5.71294	down
Os01g0153300	2.08998e-14	-1.94568	down
Os11g0425300	8.77408e-29	-3.0151	down
Os04g0409100	6.09155e-05	2.2641	up
Os01g0917200	7.01309e-37	4.16685	up
Os05g0128100	1.51703e-47	-4.14146	down
Os08g0393600	1.41397e-06	3.03325	up
Os03g0305000	5.89292e-08	-2.63599	down
Rice_newGene_3298	1.06055e-11	6.09376	up
Os01g0274800	7.29357e-19	6.93167	up
Os05g0529700	9.21765e-09	-1.88357	down
Os10g0438500	2.51621e-06	Inf	up
Os01g0644400	7.73967e-07	2.77884	up
Os08g0557600	6.38564e-13	1.6947	up
Rice_newGene_3981	0.000656603	2.09711	up
Os07g0546400	1.276e-12	2.00358	up
Os08g0560500	2.42114e-14	-1.99044	down
Os09g0565300	9.32855e-11	-6.13335	down
Rice_newGene_1502	1.2884e-08	3.73412	up
Os08g0191900	2.6303e-14	-1.93717	down
Os01g0936200	1.41521e-12	1.66746	up
Os10g0502450	1.31387e-16	-2.43255	down
Os02g0197200	3.35878e-104	-8.13092	down
Os02g0596900	7.28224e-26	2.50545	up
Os02g0636300	2.65811e-09	-1.61882	down
Os03g0129300	6.88491e-22	-4.15237	down
Os01g0249900	1.95347e-07	4.45685	up
Os08g0545700	3.28616e-14	-2.59298	down
Os06g0136900	0.0082315	1.61109	up
Os03g0161900	3.78194e-37	-4.80582	down
Os02g0729100	5.56632e-06	-2.95454	down
Os11g0250100	1.63575e-05	-2.80085	down
Rice_newGene_1828	3.83371e-16	3.41914	up
Os01g0729400	1.16078e-21	5.90058	up
Os02g0111500	1.70593e-09	2.43996	up
Os01g0755500	2.59444e-09	3.16597	up
Os08g0118100	2.27582e-25	4.82998	up
Os02g0137700	1.41954e-06	-4.90458	down
Os06g0727200	1.09395e-13	1.72835	up
Os12g0237000	8.90022e-12	-1.91552	down
Os10g0145000	0.000777857	7.33223	up
Os08g0564300	1.40094e-25	2.46064	up
Os11g0502700	1.59969e-33	4.89974	up
Os01g0115600	0.000414282	-4.98325	down
Os12g0520200	5.34228e-11	#NAME?	down
Os01g0243800	3.45941e-19	Inf	up
Os02g0663100	0.00125282	#NAME?	down
Rice_newGene_1904	1.07098e-14	-3.04327	down
Os09g0362800	6.64977e-14	-1.92017	down
Os04g0116600	8.24521e-31	#NAME?	down
Os08g0442350	0.000103827	-3.43897	down
Os10g0150400	7.251e-32	6.62072	up
Os12g0204500	1.91727e-23	3.44669	up
Os06g0669800	4.85303e-25	2.76366	up
Os03g0250301	1.53167e-25	8.90383	up
Os05g0389800	1.06662e-36	6.60901	up
Os03g0764300	1.15646e-15	-2.08037	down
Os05g0467600	5.98123e-39	5.45286	up
Os02g0614100	1.01913e-12	-1.81202	down
Os01g0847300	5.47719e-07	2.46604	up
Os04g0533200	0.0017813	7.45024	up
Os01g0208700	5.18696e-34	-3.4561	down
Os03g0168200	1.4805e-20	-2.6431	down
Os03g0224700	1.14628e-16	-2.1306	down
Os10g0187500	2.00259e-07	1.64571	up
Os06g0638500	2.18421e-44	4.52097	up
Os01g0102000	2.5636e-29	6.16266	up
Os02g0233200	3.5991e-09	3.82578	up
Os01g0159800	4.16677e-18	4.67068	up
Os07g0671500	0.000785885	1.63049	up
Os07g0542600	0.000311524	-2.33051	down
Os01g0372866	1.00717e-11	-1.7924	down
Os05g0380900	1.95204e-27	-3.80735	down
Os02g0610700	4.85725e-08	-2.53014	down
Os01g0347000	4.75095e-06	8.18557	up
Os06g0662200	7.09241e-10	-3.30004	down
Os08g0411200	3.61137e-11	-3.56731	down
Os03g0786100	1.84305e-37	-5.70666	down
Os03g0591300	4.81607e-10	4.51673	up
Os02g0776900	5.57098e-07	1.86985	up
Os01g0929200	1.76399e-07	2.25234	up
Os12g0225900	3.62481e-36	5.92399	up
Os09g0419200	3.78884e-16	-2.26965	down
Os06g0340600	1.35827e-10	-1.97099	down
Os10g0396100	2.89426e-09	2.93647	up
Os06g0264800	1.16364e-23	-3.31896	down
Os04g0498725	2.33874e-07	6.37757	up
Os03g0793600	1.08755e-10	4.07378	up
Os03g0161200	3.18774e-09	-2.41125	down
Os01g0639200	2.89718e-10	1.78195	up
Os09g0272300	4.46096e-13	3.66766	up
Os02g0234500	9.04191e-59	-4.9361	down
Os05g0398800	3.34874e-57	6.3152	up
Os01g0831200	6.22009e-12	1.60498	up
Os03g0405900	4.55658e-12	2.74813	up
Os01g0926700	5.28158e-61	4.05621	up
Os04g0625200	8.50665e-08	1.98443	up
Os04g0616800	1.09431e-06	3.16426	up
Os08g0484100	1.97749e-06	3.27789	up
Os03g0449200	1.46728e-06	Inf	up
Os08g0561500	2.82233e-36	7.86025	up
Os05g0555100	7.98242e-10	4.36633	up
Os02g0816000	4.72555e-13	7.20139	up
Os06g0104200	6.2331e-07	3.1987	up
Os03g0559900	3.99583e-06	1.71194	up
Os04g0586700	0.00029185	5.1213	up
Os01g0619800	4.43521e-06	1.99509	up
Os06g0178950	2.0157e-34	3.06754	up
Os12g0619000	3.63837e-11	2.01772	up
Os08g0503000	8.49463e-15	5.84343	up
Os03g0581400	3.12251e-14	Inf	up
Os10g0517400	1.22831e-35	-3.84287	down
Os03g0834300	0.0022818	2.25019	up
Os01g0644900	1.31901e-16	Inf	up
Os03g0700600	2.15304e-06	Inf	up
Os11g0155100	8.13967e-08	2.80867	up
Os03g0648450	3.26925e-12	1.64038	up
Os05g0497675	6.11475e-10	-2.3879	down
Os11g0479000	1.60754e-05	-3.32842	down
Os12g0115700	3.34096e-13	3.0706	up
Os03g0735025	4.56992e-05	-2.35334	down
Os02g0578400	8.17833e-10	-2.5893	down
Os02g0552400	1.714e-08	1.60384	up
Os09g0467100	9.69764e-05	-2.23079	down
Os01g0951500	3.21342e-08	-1.77251	down
Os10g0161625	1.62475e-07	-1.71606	down
Os01g0706400	1.73639e-12	-1.87553	down
Os12g0476200	2.9296e-07	-1.88395	down
Os01g0501800	1.9564e-20	-4.65439	down
Os03g0664400	3.64573e-10	5.99813	up
Os04g0414300	1.25326e-06	-1.59047	down
Os05g0205000	1.31348e-09	-2.60763	down
Os03g0667150	0.00375325	-2.02229	down
Os01g0841700	0.00245555	-2.84617	down
Os07g0575550	5.20746e-18	-6.432	down
Os02g0671100	3.93405e-20	3.43958	up
Os04g0195100	1.14103e-08	3.61958	up
Os02g0734300	3.23512e-47	-4.22774	down
Os01g0609000	4.79751e-08	3.70033	up
Os08g0266225	0.00184865	3.2721	up
Os03g0297000	6.06588e-19	-2.69764	down
Os07g0541800	5.80066e-29	7.75896	up
Os08g0323400	4.51172e-26	-3.22205	down
Os01g0356400	1.92401e-18	-2.55571	down
Os04g0359100	6.93296e-10	4.75136	up
Os02g0740900	3.49786e-13	5.36711	up
Os02g0730050	5.52387e-13	Inf	up
Os01g0913400	2.08267e-06	1.81382	up
Rice_newGene_3376	1.60811e-05	2.51978	up
Os06g0244000	2.78993e-26	6.65309	up
Os01g0579900	1.13743e-07	-1.92015	down
Os06g0683400	2.16966e-26	-2.84352	down
Os02g0668900	2.4495e-05	1.91862	up
Os03g0778000	2.11892e-24	-2.98574	down
Os04g0607200	1.03375e-05	-3.13678	down
Os09g0463800	1.01827e-46	4.04603	up
Rice_newGene_3240	4.44305e-12	6.33345	up
Os05g0201700	1.59405e-05	2.70158	up
Os06g0632500	0.000860928	2.02879	up
Os01g0187000	0.00039446	1.83883	up
Os04g0493000	1.70245e-17	-3.31036	down
Os09g0476800	8.96551e-13	4.65722	up
Os03g0761900	1.92375e-18	2.82369	up
Rice_newGene_1795	3.26976e-05	-2.73936	down
Os10g0391300	3.54162e-07	2.63688	up
Os07g0545900	3.00571e-08	-1.6206	down
Os04g0671300	2.21268e-37	-3.55056	down
Rice_newGene_2897	6.46818e-07	2.38191	up
Rice_newGene_79	1.51832e-11	3.26852	up
Os01g0892300	0.000447248	-3.25631	down
Os05g0343400	2.78321e-05	-2.53772	down
Os03g0366900	8.45192e-09	2.94312	up
Os01g0618800	7.59127e-13	-1.98704	down
Os02g0619600	1.49623e-12	3.19297	up
Os01g0962100	1.26647e-54	4.4234	up
Os10g0542100	1.12567e-13	Inf	up
Os12g0521101	8.39245e-25	#NAME?	down
Os12g0638400	0.00116438	1.59498	up
Os08g0101700	4.7998e-56	-4.65637	down
Os03g0215900	1.16153e-18	-3.21413	down
Os03g0252100	1.15809e-10	-1.65176	down
Os09g0506800	9.19722e-15	2.33539	up
Os06g0729000	8.41083e-16	-2.08063	down
Os03g0672400	8.38966e-10	Inf	up
Os04g0452100	1.40677e-35	-3.49213	down
Rice_newGene_3758	0.000712954	2.49872	up
Os05g0556350	8.64209e-10	2.23069	up
Rice_newGene_117	6.77075e-08	-2.99176	down
Os10g0550750	4.16894e-09	4.168	up
Os05g0594500	1.45904e-16	-4.08357	down
Os03g0288051	0.00500979	8.80091	up
Os01g0296000	3.47829e-13	3.67983	up
Os02g0736100	7.74113e-12	2.08418	up
Os01g0115750	5.70327e-21	-8.34851	down
Os06g0600400	1.35042e-38	5.41427	up
Os12g0601800	2.99594e-07	-2.52008	down
Os07g0523400	2.36323e-32	-3.2074	down
Os03g0401100	6.78233e-20	-6.70985	down
Os08g0261100	2.44637e-19	3.81097	up
Os10g0478300	1.50302e-06	-3.37439	down
Os11g0161166	4.9832e-05	2.18628	up
Os01g0303800	0.00129907	-2.51947	down
Os08g0485800	1.07225e-24	6.8102	up
Os03g0736300	1.08576e-55	4.54894	up
Rice_newGene_52	4.21308e-07	-4.46774	down
Os09g0530300	2.72586e-67	-5.86694	down
Os11g0112050	4.2993e-05	2.32583	up
Os04g0436000	2.10583e-11	4.11388	up
Os02g0640300	1.37876e-17	3.51977	up
Os05g0370600	2.96629e-26	4.64176	up
Os03g0809200	2.99695e-07	2.82054	up
Os10g0208600	0.00314619	1.63132	up
Os02g0762400	3.76838e-13	-1.84287	down
Os11g0671000	3.93523e-21	2.40189	up
Os12g0434801	8.47758e-05	-2.84545	down
Os11g0686250	0.000667288	-1.76317	down
Os04g0581700	7.33877e-05	2.43165	up
Os07g0590700	3.8868e-11	2.20225	up
Os12g0587100	1.61081e-05	6.3406	up
Os02g0756100	4.25102e-30	4.32827	up
Os02g0740500	3.20637e-09	3.53443	up
Os02g0649750	7.29357e-19	-2.32675	down
Os02g0104500	6.28212e-24	2.59733	up
Os07g0121200	0.000283323	-1.73119	down
Os04g0430700	6.78426e-07	-2.17956	down
Rice_newGene_559	1.83328e-12	4.67742	up
Os04g0584500	0.000148777	-5.52284	down
Os07g0180700	4.04295e-41	-6.47357	down
Rice_newGene_3260	9.20332e-14	6.33341	up
Os08g0537900	1.00481e-11	1.70637	up
Os11g0195500	5.48219e-25	-3.13325	down
Os01g0107700	0.0027103	1.71208	up
Os11g0649600	0.00361475	1.78219	up
Os03g0821250	1.78933e-06	-3.07662	down
Os03g0438100	2.09253e-14	-1.9859	down
Os09g0397400	3.16412e-14	2.74469	up
Os12g0410050	0.00267231	1.79668	up
Os01g0603500	2.57021e-05	-2.32651	down
Os10g0449400	9.4211e-10	-4.75474	down
Os05g0390100	2.08998e-14	-1.94823	down
Os06g0669400	3.88423e-18	-2.84347	down
Os05g0574000	7.73581e-19	8.74599	up
Os06g0618700	2.93254e-19	-3.58725	down
Os07g0100300	4.62031e-19	-2.35226	down
Os03g0667100	0.00175197	-1.82726	down
Os05g0142000	1.37352e-15	-3.37113	down
Os10g0326800	2.16087e-08	3.8629	up
Os12g0109700	7.78923e-12	4.37378	up
Os07g0481100	2.98786e-05	1.78382	up
Os04g0639100	0.00150038	3.90499	up
Os05g0417000	1.4309e-24	2.50085	up
Os03g0285300	0.000127735	2.26192	up
Os08g0546700	7.02462e-33	-3.39044	down
Os02g0685600	3.70079e-05	2.03012	up
Os07g0422100	2.21848e-16	7.71585	up
Os01g0108400	1.8084e-09	#NAME?	down
Os10g0406300	2.43995e-08	2.47953	up
Os07g0537300	0.000213516	1.79743	up
Os07g0142200	0.000187112	2.71887	up
Os06g0201000	1.66012e-05	3.52708	up
Os01g0585400	2.23089e-09	4.16576	up
Os10g0559450	0.00786175	1.63099	up
Os05g0247800	3.88075e-14	Inf	up
Os03g0832800	9.1559e-05	2.55266	up
Os03g0243900	5.88987e-23	7.87017	up
Os01g0862200	4.69707e-45	-4.01345	down
Os05g0547600	9.38149e-09	1.99134	up
Os08g0425600	4.47407e-17	5.53092	up
Os03g0300600	5.02461e-15	-2.00327	down
Os05g0466200	1.97601e-31	6.28887	up
Os01g0902700	0.004044	1.96604	up
Os03g0149000	4.18586e-06	Inf	up
Os04g0589800	1.70925e-07	3.2052	up
Os10g0493850	2.79032e-13	-2.63501	down
Os01g0629600	0.00237169	1.95756	up
Os07g0537250	0.000370295	-1.95808	down
Os09g0537700	0.00386807	-3.18879	down
Os11g0534100	8.526e-10	4.02332	up
Os07g0516600	2.52695e-25	3.67237	up
Os01g0265100	4.29332e-24	4.37749	up
Os07g0168000	5.18856e-18	-2.2266	down
Rice_newGene_3276	7.46661e-06	-2.42206	down
Os08g0442400	1.79469e-07	2.87093	up
Os08g0195800	6.64211e-14	Inf	up
Os05g0449750	2.17578e-05	-2.34312	down
Os11g0482400	1.98933e-09	-2.28738	down
Os07g0240400	2.33738e-12	2.61326	up
Os01g0200700	2.98589e-22	-4.67524	down
Os07g0659300	3.33343e-33	-5.94172	down
Os04g0286333	0.000227305	#NAME?	down
Os09g0110500	0.000247556	2.045	up
Os04g0540750	1.35075e-26	7.5774	up
Os09g0517000	3.08645e-37	-3.91889	down
Os04g0454200	1.25286e-24	4.37797	up
Os04g0677400	7.01475e-14	2.92819	up
Os12g0583700	0.000140599	1.85576	up
Os02g0687200	3.39156e-08	2.00798	up
Os05g0409500	1.17502e-99	-7.60463	down
Os08g0451800	6.98095e-10	Inf	up
Os05g0198700	1.61676e-06	1.92013	up
Os08g0435700	4.25533e-50	7.75907	up
Os02g0198500	0.00576707	1.95675	up
Os05g0296800	2.22262e-06	3.64199	up
Os01g0296700	2.11873e-13	6.21589	up
Os01g0347100	7.24786e-20	2.78757	up
Os06g0624750	6.10591e-15	6.05586	up
Os03g0621400	1.33263e-05	2.47458	up
Os08g0276000	1.55947e-23	2.88877	up
Os01g0686300	2.49511e-13	Inf	up
Os03g0574900	1.74434e-28	-7.71806	down
Os03g0259100	0.00329031	6.56088	up
Os05g0496100	6.58268e-13	-5.05173	down
Os01g0717700	2.61767e-14	-2.30679	down
Os03g0322800	4.08303e-09	1.61537	up
Os06g0635300	2.14857e-10	8.01635	up
Os03g0806600	0.00198671	-2.36256	down
Os01g0177900	8.27057e-37	5.154	up
Os03g0651900	0.000213013	-1.79792	down
Os04g0382400	8.81552e-13	9.42266	up
Os02g0117500	1.32975e-13	2.61753	up
Os05g0134300	2.64376e-14	1.92833	up
Os12g0144200	5.18168e-25	-7.48381	down
Os04g0277400	0.000758284	2.07095	up
Os03g0699300	4.40452e-13	-2.19042	down
Os10g0501000	5.64222e-11	1.82701	up
Os02g0537700	3.72426e-20	-2.79569	down
Os08g0195400	2.53034e-58	4.25455	up
Os05g0514500	1.59109e-11	4.65454	up
Os03g0270700	3.6956e-23	2.43451	up
Os01g0703000	3.43491e-06	-1.89127	down
Os12g0124500	4.99526e-19	3.54966	up
Os10g0389200	5.73764e-05	-1.77072	down
Os02g0657700	3.85425e-21	-2.49371	down
Os01g0135900	2.18657e-12	1.63567	up
Os10g0150800	6.08668e-127	7.39544	up
Os03g0659800	1.41582e-12	6.58171	up
Os10g0462600	1.03452e-18	-2.71018	down
Os03g0355900	7.81425e-17	-4.33946	down
Os07g0136500	1.06352e-21	7.25021	up
Os05g0502200	1.62324e-18	4.0797	up
Os12g0420100	2.91769e-05	8.74074	up
Os01g0971100	9.89814e-15	1.80211	up
Os02g0290900	4.76685e-06	1.78148	up
Os11g0579100	0.00536482	1.63223	up
Os06g0199400	2.35809e-07	-3.53898	down
Os03g0762400	1.11133e-11	2.69466	up
Os07g0684100	1.66333e-27	3.91622	up
Rice_newGene_2962	7.33343e-14	Inf	up
[truncated: 6,654 more rows]

## Sheet: 25-0-2
Table S10-2 DEGs identified in LJ25 after 2 days of chilling stress
#ID	25-0-2 FDR	25-0-2 log2FC	25-0-2 regulated
Os03g0653900	0.00494348	#NAME?	down
Os07g0561500	0.00241924	-2.01984	down
Os05g0414750	1.26309e-07	2.01659	up
Os06g0273200	2.09371e-12	-5.55642	down
Os10g0205300	1.59818e-15	3.08899	up
Os10g0508050	2.11599e-10	-5.09876	down
Os06g0334300	6.83939e-13	-2.75322	down
Os01g0730100	0.00173197	2.32904	up
Os07g0538700	2.09121e-07	4.71782	up
Os07g0658500	0.0019605	1.58511	up
Os02g0586900	3.17208e-05	4.02495	up
Os01g0955700	0.000380066	1.78004	up
Os02g0507100	2.92324e-08	-3.60386	down
Os06g0168500	7.16204e-06	3.23573	up
Rice_newGene_3993	0.00654914	2.41218	up
Os06g0127600	0.00764304	-2.27926	down
Os04g0272700	2.67253e-08	-1.82256	down
Os02g0575000	2.85706e-14	7.13725	up
Os03g0283400	2.55958e-06	-1.71246	down
Os08g0551225	7.43221e-16	-4.93477	down
Os03g0858600	0.000638839	-2.8211	down
Os03g0236200	0.000209941	2.44546	up
Os11g0123066	0.000181246	-2.80803	down
Os03g0125900	4.69214e-09	2.05633	up
Rice_newGene_3257	0.000311139	6.26704	up
Os03g0802500	4.44369e-30	3.61604	up
Os01g0110400	4.50978e-28	3.36125	up
Rice_newGene_1457	5.73311e-05	-2.56747	down
Os05g0550800	5.20821e-08	2.48033	up
Os07g0154100	4.59536e-05	Inf	up
Os12g0116400	1.8024e-06	2.64757	up
Os03g0119900	7.87421e-05	-2.70216	down
Os06g0716100	1.15911e-19	3.57659	up
Rice_newGene_1939	2.64331e-11	#NAME?	down
Os05g0550900	0.00202223	2.47153	up
Os05g0565100	2.12139e-08	-2.50716	down
Os05g0518300	2.35991e-33	-6.40678	down
Os04g0542000	0.00338364	1.67506	up
Os01g0214800	1.57964e-44	5.37609	up
Os01g0108800	0.00944241	-2.49092	down
Os02g0236600	0.000399854	-2.07725	down
Os01g0974500	0.000132125	-1.78478	down
Os05g0563050	1.40549e-09	1.79249	up
Os05g0156700	3.66199e-11	-2.57589	down
Os07g0604000	0.000561883	1.69728	up
Os03g0719450	2.16829e-07	3.34008	up
Os02g0834000	8.60977e-09	-1.84962	down
Os09g0378700	2.11702e-06	3.31967	up
Os04g0598000	9.72359e-07	2.01495	up
Os12g0612850	8.81861e-06	-1.9863	down
Rice_newGene_3752	0.000330552	-5.4205	down
Os01g0254350	9.49796e-05	-3.38327	down
Os12g0144700	0.00730287	-1.94556	down
Rice_newGene_595	7.51033e-06	3.30452	up
Os03g0321700	9.92273e-05	2.75319	up
Os01g0388200	1.27788e-06	-2.01479	down
Os03g0299600	5.79175e-11	2.12118	up
Os04g0674000	1.96007e-50	4.65291	up
Os02g0752800	3.09301e-08	1.62235	up
Os08g0110600	2.12047e-15	3.87473	up
Os07g0209000	3.15131e-07	-1.62154	down
Os07g0412100	2.17707e-08	-1.87308	down
Os10g0159167	2.14411e-06	-1.89546	down
Os05g0212350	0.00841353	-5.79134	down
Os04g0481200	2.4089e-07	-3.74939	down
Os05g0100600	3.17795e-10	2.21233	up
Os05g0476200	0.00278327	-3.19285	down
Os05g0468750	3.59349e-32	4.24868	up
Os12g0108600	4.3365e-05	-2.84245	down
Os01g0864500	4.13958e-20	6.62232	up
Os12g0599800	1.88973e-06	-2.95079	down
Os02g0777400	4.68936e-09	-2.39968	down
Os08g0141400	3.36183e-15	2.27749	up
Os10g0492600	0.000516407	2.61298	up
Os05g0559350	0.000116063	-2.13136	down
Os04g0350100	1.91396e-05	-1.62043	down
Os08g0444440	2.7169e-05	2.66289	up
Os01g0133500	5.32866e-08	-1.87038	down
Os04g0471700	6.21226e-05	-2.15943	down
Os04g0429850	0.000680717	1.87464	up
Rice_newGene_4188	0.00924695	2.40488	up
Os04g0649700	1.45227e-08	-1.91214	down
Os04g0640750	7.60038e-13	-2.31757	down
Os07g0114000	3.07451e-06	2.90969	up
Os09g0329000	0.00177868	-8.63494	down
Os07g0257200	0.000151988	2.04435	up
Os02g0805100	0.00480454	3.71334	up
Os01g0719125	9.59547e-05	3.28518	up
Rice_newGene_2645	3.26885e-08	-9.81359	down
Os12g0590500	4.54847e-15	-4.10162	down
Os02g0645000	7.83145e-06	-2.42926	down
Os03g0306900	0.00638764	-1.61045	down
Os01g0955000	2.70627e-25	3.14533	up
Os03g0289850	1.91535e-08	Inf	up
Os10g0148000	3.32187e-05	9.63483	up
Os02g0596000	9.24325e-06	-1.67649	down
Os02g0699700	0.000431217	-1.91018	down
Os03g0809400	1.37603e-09	1.86768	up
Os03g0784300	0.00449286	-2.01192	down
Os01g0937100	0.00231977	1.74037	up
Os02g0822900	3.41778e-15	6.0946	up
Os11g0142101	2.19044e-05	-1.70932	down
Os06g0710700	1.02852e-05	2.65595	up
Os03g0760800	6.34793e-07	-1.59176	down
Os05g0412800	1.17688e-06	-2.15114	down
Os07g0102150	8.46037e-16	2.85292	up
Os02g0589400	2.30598e-06	2.04042	up
Os02g0151300	0.00679036	2.00657	up
Os10g0337500	8.42013e-07	-2.51587	down
Os03g0795000	7.27767e-08	1.97834	up
Os03g0390200	1.61307e-11	2.13427	up
Os05g0586400	1.93562e-07	-2.05692	down
Os09g0460250	0.00232691	-1.74694	down
Os09g0493000	2.47831e-17	6.51972	up
Os12g0153433	2.53261e-05	-2.41737	down
Os10g0497750	1.05639e-14	Inf	up
Os01g0830000	1.73474e-08	1.67376	up
Os06g0495500	5.1174e-06	-3.52848	down
Os03g0708000	5.43315e-13	-2.31795	down
Os03g0165400	2.1464e-32	-4.27931	down
Os12g0107700	0.000255818	-3.32328	down
Os02g0499000	1.34927e-10	2.10288	up
Os10g0137300	5.63381e-39	4.0445	up
Os05g0180500	0.000188193	-1.82442	down
Os11g0129700	0.00300916	-2.15889	down
Os03g0749200	4.14769e-06	5.17975	up
Os01g0917700	0.000670799	-1.8424	down
Os05g0542200	7.44046e-09	1.69198	up
Os11g0220500	0.00353514	#NAME?	down
Os07g0159700	1.66953e-06	-3.44796	down
Os11g0460700	1.39348e-05	-3.00696	down
Os02g0785200	6.87328e-07	#NAME?	down
Os10g0177200	0.00424774	2.14568	up
Os11g0126100	0.000387657	-4.28997	down
Os02g0206700	1.12383e-47	7.73033	up
Os01g0286100	1.13715e-05	2.02683	up
Os11g0454000	0.000164867	6.19585	up
Os02g0726000	4.07298e-07	-1.98906	down
Os05g0138300	1.91632e-27	5.19905	up
Os08g0114200	0.00100822	-3.16824	down
Os01g0136200	5.35811e-19	3.21424	up
Os11g0138950	7.82811e-05	3.41225	up
Os04g0449500	5.06357e-05	2.77525	up
Os10g0484800	4.97142e-48	-5.65365	down
Os05g0119200	6.57208e-09	2.86954	up
Os03g0287600	8.87642e-10	-2.04618	down
Os01g0329300	1.61956e-30	#NAME?	down
Os11g0208850	6.7161e-10	4.29835	up
Os09g0487100	1.42132e-14	-2.52324	down
Os03g0802900	1.7125e-07	-3.80272	down
Os03g0132900	0.00397147	4.0017	up
Os03g0559700	3.59286e-32	3.47225	up
Os03g0111400	3.23469e-17	3.18154	up
Os02g0775300	0.00513762	-2.9485	down
Os10g0112700	8.68565e-09	5.59437	up
Os03g0324300	0.00767572	1.69654	up
Os07g0588000	4.22124e-09	1.71532	up
Os01g0247550	0.00173403	2.07657	up
Os02g0799600	3.76868e-05	2.15474	up
Os12g0133400	0.00963015	1.85236	up
Os01g0273100	2.78528e-05	-6.05174	down
Os02g0467400	4.44887e-07	2.15363	up
Os11g0187600	0.00119123	Inf	up
Os12g0594201	0.0067895	2.8232	up
Os02g0123100	0.00203691	-2.10552	down
Os07g0194400	6.87633e-06	-3.07099	down
Os12g0168100	5.62918e-46	9.72689	up
Os02g0708000	0.00698369	-1.68437	down
Os07g0676800	2.55092e-10	-2.01521	down
Os10g0386300	4.72334e-18	4.98107	up
Os05g0464300	0.0012269	2.4385	up
Os12g0510900	0.00275851	-2.04999	down
Os10g0559833	2.08934e-14	-2.74565	down
Os07g0102100	1.97774e-05	2.7229	up
Os09g0517100	8.03213e-14	3.62386	up
Os01g0835083	2.95486e-06	-1.83764	down
Os08g0518800	1.09269e-10	6.30634	up
Os01g0900800	1.14282e-05	2.31823	up
Os07g0564500	3.12531e-21	4.79014	up
Os12g0107733	0.000790619	-3.93777	down
Os10g0529450	0.00146082	2.25417	up
Os07g0679500	0.00429453	-3.12507	down
Os09g0533200	0.00264562	-4.05682	down
Os01g0631800	6.15172e-05	4.05568	up
Os02g0136000	1.306e-06	2.58444	up
Os01g0301700	0.00571741	-1.83231	down
Os05g0469600	6.52277e-22	Inf	up
Os05g0557900	0.00412193	1.74622	up
Os10g0472900	0.000172693	-2.74114	down
Os09g0507701	0.00402141	-2.68403	down
Os03g0305700	1.25109e-06	1.87016	up
Os09g0482800	3.47417e-07	3.18414	up
Os03g0167650	2.51244e-10	-5.80788	down
Os06g0131350	3.9401e-08	1.73733	up
Os08g0502400	1.16735e-15	-3.60461	down
Os01g0136400	4.62731e-06	1.80574	up
Os07g0241800	5.54781e-06	2.73614	up
Os07g0684000	1.17103e-12	2.4649	up
Os05g0464400	0.000483726	2.62177	up
Os08g0498400	1.25249e-11	3.05468	up
Os01g0730700	5.03216e-07	3.34357	up
Os01g0124200	1.2935e-05	4.55612	up
Os01g0822900	5.34807e-07	-3.70524	down
Os11g0428150	8.92355e-16	3.60842	up
Os07g0524900	7.87182e-19	5.40636	up
Os03g0683300	4.00188e-32	-12.0857	down
Os08g0551200	8.23504e-29	-5.41773	down
Os03g0165900	0.00297141	-2.29321	down
Os11g0147150	6.04623e-20	7.24823	up
Os02g0232000	6.749e-22	4.03027	up
Os05g0521650	7.16395e-05	-2.52172	down
Os01g0875150	0.00298627	-2.02126	down
Os12g0556200	7.50498e-05	1.78497	up
Os07g0440700	2.56781e-05	-3.69912	down
Os04g0556500	0.00363652	1.76814	up
Os06g0262800	3.12768e-05	2.46599	up
Os04g0562800	1.79273e-14	-2.57622	down
Os08g0475500	0.00119851	-3.48456	down
Os08g0538600	0.000184593	2.59339	up
Os10g0130800	6.96092e-09	-1.90588	down
Os06g0147100	1.27622e-07	2.24393	up
Os01g0844300	7.12272e-05	3.81272	up
Os03g0364500	2.8858e-07	-1.62835	down
Os11g0243300	0.000231755	-2.98765	down
Os05g0338900	0.00767572	-1.68144	down
Os03g0682200	0.00122202	7.49668	up
Os09g0451000	0.000105033	2.60174	up
Os11g0139600	0.00703067	1.59523	up
Os03g0267200	7.07489e-05	-2.03668	down
Os06g0728700	7.04695e-12	2.03631	up
Os10g0363700	2.35805e-11	-2.13863	down
Os12g0637100	6.11165e-24	3.23045	up
Os07g0471300	0.00128331	1.7101	up
Os08g0133200	0.00229523	1.73233	up
Os04g0583200	2.28388e-19	3.4176	up
Os03g0200600	2.62074e-06	-2.15254	down
Os09g0440600	0.0028395	2.75588	up
Os01g0602400	8.67544e-12	Inf	up
Os08g0448000	5.87327e-10	3.51376	up
Os06g0610100	2.21142e-14	-8.15596	down
Os08g0191400	3.223e-07	-2.21105	down
Os10g0502100	9.20015e-16	-3.18582	down
Os07g0616800	8.35427e-07	-5.23762	down
Os03g0295600	1.29714e-10	-2.11348	down
Os09g0488700	1.26695e-16	2.97279	up
Os07g0174700	0.00410913	2.10653	up
Os09g0533400	1.79515e-09	1.98819	up
Os08g0302000	2.28917e-06	-6.64205	down
Os01g0354200	8.18135e-06	-2.42755	down
Os08g0126700	6.21055e-15	3.24005	up
Os06g0201200	2.71495e-05	3.22397	up
Os10g0146601	3.03218e-07	-4.53944	down
Os02g0767050	8.5929e-09	-1.87937	down
Os11g0554200	1.93127e-05	-2.6631	down
Os05g0541301	0.000579535	1.84648	up
Os05g0358500	3.36172e-10	1.85194	up
Os06g0696400	0.00228818	-2.85711	down
Os01g0819800	1.32883e-06	3.35917	up
Os03g0831200	3.99087e-07	-1.61156	down
Os05g0424100	0.00315063	1.70901	up
Os08g0376600	0.000532325	-2.69627	down
Os07g0605350	2.4227e-05	4.7986	up
Os01g0511100	1.71476e-25	3.05674	up
Os01g0186000	0.00217266	3.17795	up
Rice_newGene_4006	3.41912e-06	-2.16064	down
Os03g0713600	8.87394e-08	-1.99251	down
Os07g0686100	0.00294044	-1.99059	down
Os02g0797600	1.69133e-07	1.69129	up
Os06g0163450	4.6392e-10	4.89122	up
Os09g0270900	1.16682e-07	2.11856	up
Os12g0181600	5.89031e-10	4.79124	up
Os02g0302900	0.000849691	-1.59641	down
Os01g0378100	1.09922e-13	2.5549	up
Os09g0441250	1.59351e-13	2.20585	up
Os01g0760400	3.3263e-07	-2.20966	down
Os10g0558200	2.72414e-11	-7.65118	down
Os06g0676400	1.14826e-09	-2.19122	down
Os01g0795400	0.00389846	1.75735	up
Os12g0480800	0.00137036	-5.17504	down
Os01g0947000	3.32191e-51	10.9003	up
Os05g0207700	0.00314482	-1.74514	down
Os01g0314100	2.52681e-12	2.07569	up
Os07g0598300	0.000120535	-1.71405	down
Os09g0547100	1.27466e-07	-3.49396	down
Os01g0588000	1.8349e-08	-3.26423	down
Os01g0201600	1.70326e-12	-3.37012	down
Os02g0515200	3.78776e-14	2.87626	up
Os04g0486950	0.00350659	3.81296	up
Os12g0170800	0.000152878	3.89632	up
Os04g0643300	1.79992e-07	-1.73533	down
Os04g0551600	2.04361e-05	-2.35165	down
Os10g0518300	4.98321e-08	1.67423	up
Os05g0421600	5.58926e-31	4.05817	up
Os06g0681200	6.14588e-15	Inf	up
Os05g0574300	0.00102001	-2.78916	down
Os04g0526000	2.20525e-28	-6.97259	down
Os04g0106500	4.17012e-06	-2.79956	down
Os06g0619000	0.00546487	1.62591	up
Os12g0127650	4.349e-07	-2.1405	down
Rice_newGene_2221	2.39108e-05	-3.07811	down
Os04g0618400	4.19544e-07	6.61252	up
Os02g0732250	1.60646e-06	-2.44831	down
Os12g0145916	5.8781e-16	-5.34768	down
Os07g0245100	1.37553e-08	1.65874	up
Os01g0118400	1.03924e-05	4.03816	up
Os11g0606300	1.39603e-05	-7.97689	down
Os10g0450900	1.93826e-08	1.91275	up
Os04g0513100	0.000234621	3.09241	up
Os09g0456800	2.27355e-12	3.0197	up
Os03g0421300	0.00257441	2.04519	up
Os02g0265800	0.00752396	-1.92386	down
Os07g0222200	0.00216896	#NAME?	down
Os05g0337200	0.000302199	-5.451	down
Os05g0486100	2.95985e-14	4.07831	up
Os09g0451133	2.77002e-08	1.65514	up
Os12g0185900	0.00130958	2.04594	up
Rice_newGene_1192	0.00351432	-1.66616	down
Os10g0536900	1.31578e-33	-5.92326	down
Os03g0395100	0.00369158	-1.59977	down
Os08g0527600	0.000204718	-1.8467	down
Os02g0193600	4.36857e-05	-4.48342	down
Os07g0684800	0.00762518	5.19627	up
Os12g0289600	0.00262775	-2.6453	down
Os09g0508200	5.48557e-07	-5.20377	down
Os04g0401751	6.25144e-56	5.20134	up
Os01g0627916	6.2599e-15	7.37953	up
Os10g0410700	8.13931e-05	-2.06401	down
Os11g0598300	0.00371398	1.88883	up
Os03g0371800	0.000152878	-1.63928	down
Os08g0360700	4.38141e-11	-9.56822	down
Os02g0673500	0.00438598	-1.66912	down
Os12g0137300	0.000225322	1.99988	up
Os03g0161400	3.26671e-11	-2.16519	down
Os03g0748000	2.12562e-11	1.94179	up
Os06g0215600	1.66816e-07	Inf	up
Os05g0125200	2.09279e-11	-2.15266	down
Os11g0184900	1.06072e-18	3.15618	up
Os03g0723800	4.72399e-13	6.7985	up
Os12g0414500	0.000284544	-2.52712	down
Os03g0346500	6.41476e-08	-2.44871	down
Os01g0233100	0.00501269	-3.71698	down
Os01g0747400	4.28598e-07	1.89323	up
Os02g0756800	2.91481e-17	8.6845	up
Os09g0325300	0.00203233	2.40842	up
Os01g0197100	0.00146977	1.78365	up
Os01g0801500	0.000183382	1.7196	up
Os05g0520600	0.0012935	2.22647	up
Os01g0179000	4.2778e-08	2.69016	up
Os08g0158200	3.33481e-31	7.5832	up
Os02g0504850	0.000638839	3.11029	up
Os04g0608300	0.000410447	-2.27596	down
Os05g0442000	5.00504e-07	-3.85004	down
Os08g0490900	0.00428864	-2.98622	down
Os10g0329300	3.9913e-10	-2.17152	down
Os01g0218100	0.000226283	4.86376	up
Rice_newGene_2630	0.00112413	-2.62304	down
Os01g0370200	0.0033445	-3.75241	down
Os12g0135500	5.4991e-12	5.82736	up
Os07g0505300	6.44373e-11	-2.09656	down
Os01g0881100	0.000451099	Inf	up
Os05g0454500	7.53859e-35	6.27863	up
Os01g0699900	1.27346e-07	-2.19832	down
Os07g0542400	8.44841e-14	4.1599	up
Os01g0139000	2.62812e-05	-1.93889	down
Os10g0525400	6.64416e-31	3.85078	up
Os03g0327900	2.98622e-10	-2.13171	down
Os07g0568100	1.23209e-08	2.25253	up
Os07g0540600	0.000222439	4.05511	up
Os01g0252300	1.26268e-05	-6.35309	down
Os09g0370000	0.00408158	-2.43637	down
Os09g0426600	3.11196e-26	-5.68472	down
Os02g0639500	9.98516e-38	-4.8645	down
Os02g0176300	1.35902e-17	3.00561	up
Os05g0531000	0.000507419	2.68583	up
Os09g0538000	4.59517e-16	-2.72954	down
Os03g0165266	3.0468e-09	2.46286	up
Os09g0131200	1.58791e-07	-2.43372	down
Os06g0133600	6.09335e-21	-3.17066	down
Os08g0387200	8.09074e-06	-1.66527	down
Os12g0608500	3.25075e-12	4.3943	up
Os10g0109300	3.66494e-07	1.79343	up
Os10g0565100	4.15968e-19	2.59266	up
Os01g0928200	1.56257e-22	-7.22993	down
Os05g0156300	1.28314e-07	-1.70377	down
Os03g0351100	3.78442e-18	2.51523	up
Os02g0116500	0.00279056	-1.91249	down
Os04g0574200	1.7246e-13	-2.36864	down
Os03g0587200	0.000482595	-3.41363	down
Os03g0805300	3.05487e-08	-1.8276	down
Os07g0105700	0.000198506	-1.89232	down
Os11g0112900	1.23247e-26	-3.67238	down
Os01g0305200	5.48058e-09	2.59864	up
Os11g0458100	0.000231624	-1.6095	down
Os03g0570800	0.00142709	-2.27557	down
Os12g0433700	0.00412671	-1.59393	down
Os01g0614300	0.00453359	-2.89934	down
Os05g0232200	0.000353786	-1.60993	down
Os04g0372700	1.45757e-09	2.3021	up
Os01g0253400	1.12301e-05	-2.38967	down
Os02g0209900	5.69698e-08	-2.1613	down
Os01g0286900	0.000715206	2.20716	up
Os11g0289700	7.29445e-13	2.56922	up
Os08g0425500	1.39908e-12	2.59698	up
Os02g0226000	9.04706e-06	-1.60055	down
Os07g0615200	1.5178e-07	2.00755	up
Os02g0215300	1.22982e-11	5.73575	up
Os12g0480100	0.00127851	-2.06753	down
Os09g0500966	1.33664e-06	-2.12516	down
Os09g0408933	0.000324862	2.10255	up
Os03g0568800	0.000806342	-4.11825	down
Os06g0636600	1.96386e-05	1.66001	up
Os06g0705400	1.36162e-05	4.42836	up
Os02g0187500	2.16893e-05	-1.75665	down
Os02g0527900	1.88388e-09	3.46684	up
Os02g0294000	0.000482182	#NAME?	down
Os01g0151750	6.89605e-07	-5.03962	down
Os04g0570000	6.79071e-05	3.55959	up
Os02g0324700	4.5602e-06	2.15941	up
Os07g0575700	5.2986e-08	3.60221	up
Os07g0411566	9.20015e-16	-8.15624	down
Os03g0219100	1.60564e-08	-3.40619	down
Os01g0756900	0.000430131	-3.6577	down
Rice_newGene_2908	5.85927e-10	-2.81402	down
Os01g0263600	1.33513e-09	1.9622	up
Os04g0670900	0.000338097	-2.52087	down
Os12g0121600	1.06921e-05	#NAME?	down
Rice_newGene_2714	0.000759729	-3.1625	down
Os01g0819700	6.61823e-19	3.08101	up
Os09g0417600	0.00916749	5.86086	up
Os09g0453400	1.6509e-13	2.26135	up
Os03g0397600	3.58254e-08	-3.23562	down
Os10g0530400	1.25733e-09	2.99485	up
Rice_newGene_3400	0.00224232	2.43885	up
Os08g0148600	0.000917075	1.58659	up
Os09g0424701	1.8785e-06	-2.9035	down
Rice_newGene_1864	3.04722e-13	2.69518	up
Os02g0264800	2.2479e-08	-4.18766	down
Os06g0256900	3.11081e-15	-3.42875	down
Os01g0281100	2.85219e-08	1.64685	up
Os04g0497000	2.94816e-23	3.09065	up
Os01g0872000	0.00809984	-2.42505	down
Os12g0472800	1.64041e-10	-2.34882	down
Os01g0716400	1.86649e-21	3.11069	up
Os12g0601400	4.74451e-07	-1.60725	down
Os01g0944100	0.000489622	2.93698	up
Os04g0619900	8.37478e-17	-2.73233	down
Os10g0575600	0.000785082	-2.01878	down
Os08g0501700	5.08105e-19	3.27181	up
Os08g0561550	7.16973e-28	-3.82125	down
Os03g0246900	0.0092419	1.65229	up
Os10g0371200	0.00392621	-1.70629	down
Os05g0459600	5.50703e-09	-1.88016	down
Os04g0654400	2.51455e-19	6.7134	up
Os06g0632200	8.97621e-21	2.73323	up
Os06g0567433	8.88427e-14	-4.01947	down
Os08g0150700	7.60373e-06	3.42583	up
Os04g0447800	6.06848e-05	-1.65034	down
Os02g0760500	3.05683e-09	-2.15816	down
Os05g0361500	1.64585e-16	5.24776	up
Os01g0177100	7.89315e-10	-2.31139	down
Os01g0597800	2.75858e-09	3.97681	up
Os08g0268000	9.62222e-07	1.58606	up
Os06g0136600	5.65886e-06	1.82488	up
Os07g0663700	6.71051e-05	4.17439	up
Os12g0233100	5.11664e-06	-3.56303	down
Os11g0708500	0.000174524	-2.17835	down
Os06g0257050	3.39622e-11	-3.42489	down
Os05g0593000	3.08381e-12	2.55602	up
Os06g0725350	2.94429e-05	-2.276	down
Os01g0126200	7.8872e-05	-2.17354	down
Os02g0590800	2.31932e-08	1.72202	up
Os06g0691500	4.81919e-06	#NAME?	down
Os04g0228100	9.05857e-05	-4.69714	down
Os12g0169000	1.44155e-29	-3.94469	down
Os01g0533400	0.000294048	6.88758	up
Os04g0430600	3.04674e-05	1.68502	up
Os10g0546400	1.79278e-06	2.48687	up
Os06g0141700	0.00152548	-3.15473	down
Os02g0537775	0.00485381	-2.26455	down
Os07g0109100	3.12507e-05	#NAME?	down
Os11g0609600	1.25996e-07	-3.059	down
Os04g0662200	1.00685e-06	-1.79061	down
Os07g0688200	9.09013e-08	4.00861	up
Os07g0586266	0.00129904	-3.60021	down
Os02g0215200	1.95442e-11	5.70226	up
Os01g0176100	0.00104645	2.06647	up
Rice_newGene_4	0.00244231	2.69771	up
Os03g0231750	0.000454246	-3.41535	down
Os06g0503100	0.000350479	-1.71878	down
Os07g0186000	1.0295e-10	1.94192	up
Os09g0109600	6.09876e-13	4.88611	up
Os07g0550500	1.82456e-43	5.81718	up
Os11g0232100	0.00781012	2.48519	up
Os08g0205800	7.52652e-14	Inf	up
Os08g0466200	0.000838789	-2.27585	down
Rice_newGene_3405	0.000588171	3.03076	up
Os03g0241900	2.57554e-06	1.68954	up
Os12g0117300	0.00229645	2.24434	up
Os01g0343300	2.31199e-07	3.20651	up
Os02g0753400	2.49664e-08	-3.21444	down
Os01g0609200	2.90219e-05	2.76519	up
Os03g0432100	0.000825119	-2.9908	down
Os12g0411700	2.03703e-08	3.66296	up
Os11g0673400	0.000507104	-3.54819	down
Os10g0530900	5.30098e-26	3.27804	up
Os09g0560000	0.00721736	-2.05481	down
Os10g0558301	3.04099e-05	#NAME?	down
Os11g0112400	0.000272688	4.0555	up
Os02g0628000	0.000512271	-2.43655	down
Os04g0538750	1.68903e-07	2.81321	up
Os10g0108700	0.00833748	-4.76765	down
Os02g0193300	3.24393e-10	5.06278	up
Os01g0176400	2.21491e-10	-2.54895	down
Os10g0361000	0.000772882	-6.0141	down
Os12g0541700	2.99409e-05	-2.62121	down
Os04g0169666	4.05282e-07	-2.07983	down
Os03g0596200	1.41133e-07	-3.48669	down
Os01g0693300	3.71038e-07	3.29545	up
Os01g0783200	1.31578e-33	3.84036	up
Os08g0535900	1.81618e-08	2.61372	up
Os01g0899700	0.00715802	-3.31155	down
Os04g0618800	0.000307158	4.4988	up
Os03g0189100	1.0747e-07	2.01938	up
Os06g0124300	0.000689773	-7.38773	down
Os05g0341300	1.53097e-14	5.38681	up
Os01g0651150	3.90458e-08	-4.13618	down
Os03g0604600	2.8418e-05	-1.72033	down
Os02g0741800	3.34633e-08	-1.94172	down
Os01g0136100	1.53592e-05	2.63242	up
Os10g0104900	0.000792113	-3.0779	down
Os10g0418100	1.99042e-15	4.92177	up
Os05g0127200	1.54899e-12	-2.30248	down
Os01g0682001	2.20307e-07	1.68906	up
Os09g0526600	0.000125732	1.92088	up
Os06g0697500	2.82499e-09	7.50958	up
Os04g0203600	0.000629864	5.28088	up
Os05g0539800	1.41896e-10	2.01897	up
Os03g0351200	3.56742e-05	-1.77451	down
Os04g0677600	0.00304878	-7.35316	down
Os03g0656000	0.00914208	-2.67157	down
Os02g0702300	1.25316e-18	7.45174	up
Os01g0827400	2.87421e-08	-2.29651	down
Os09g0545300	9.95146e-08	6.82488	up
Os08g0470700	7.62605e-08	Inf	up
Os04g0590800	5.10714e-06	-6.54572	down
Os01g0734800	1.25237e-13	2.24716	up
Os07g0204100	3.52872e-06	2.0287	up
Os03g0322900	3.23578e-23	4.30213	up
Os02g0551801	0.00248821	1.98694	up
Os03g0359600	1.06064e-06	2.09399	up
Os08g0105800	1.02874e-12	4.51996	up
Os10g0574700	1.13894e-12	3.51956	up
Os01g0200300	2.51005e-20	4.29123	up
Os09g0491100	0.000792022	-2.35621	down
Os02g0229400	5.04109e-10	-1.98926	down
Os03g0769000	1.95596e-06	-2.71148	down
Os08g0331800	8.41385e-15	5.90483	up
Os09g0360500	0.0040103	-3.76491	down
Os02g0655200	4.01856e-08	5.20814	up
Os01g0113800	2.04024e-07	2.53776	up
Os01g0967200	0.00788665	-1.95029	down
Os11g0153450	1.54041e-12	-3.04966	down
Os06g0716000	1.16057e-18	3.55633	up
Os01g0860601	2.20307e-07	4.33566	up
Os12g0577700	0.000304318	-2.12652	down
Os07g0123450	0.00101611	-2.33959	down
Os10g0209433	0.00486104	-3.42346	down
Os04g0511200	2.8347e-05	5.13671	up
Os07g0600700	5.25518e-23	-3.348	down
Os03g0149200	2.06369e-09	-4.18863	down
Os05g0438800	0.00374252	1.7772	up
Os05g0312000	6.80451e-10	1.81697	up
Os07g0171200	4.81008e-07	1.69436	up
Os03g0722500	1.43119e-08	1.7629	up
Os04g0534100	2.52242e-16	2.73146	up
Os03g0788800	8.6835e-09	1.75108	up
Os03g0291500	3.84857e-07	2.44886	up
Os03g0322200	2.40275e-26	8.13657	up
Os11g0175700	3.8105e-05	-3.21669	down
Os11g0655200	0.00302418	-3.00368	down
Os03g0292100	1.036e-14	2.76768	up
Os06g0718000	1.30791e-06	2.77003	up
Os04g0295500	5.93031e-06	-3.92884	down
Os05g0583000	1.59743e-11	Inf	up
Os07g0625800	1.0062e-10	-2.74114	down
Os07g0608400	1.7259e-11	-2.19836	down
Os01g0733200	1.04175e-07	2.01782	up
Os10g0392400	1.40618e-08	5.79774	up
Os06g0215750	2.26909e-10	5.69675	up
Os01g0880350	1.96573e-08	-2.16051	down
Os04g0165700	2.25595e-19	2.65189	up
Os09g0482720	0.000626508	1.65005	up
Os02g0162200	0.00116837	-4.13935	down
Os01g0695800	3.12442e-23	7.5261	up
Os07g0634200	1.07828e-05	-1.59535	down
Os03g0718150	8.18462e-07	-1.69316	down
Os06g0470075	7.88154e-42	4.12493	up
Os05g0238400	1.97805e-10	-2.96283	down
Os12g0636700	0.00346552	2.3061	up
Os12g0176300	3.16254e-05	-2.07692	down
Os04g0448500	3.04722e-13	-7.9866	down
Os01g0712800	1.05295e-06	-4.60218	down
Os01g0832600	2.11599e-10	2.18831	up
Os11g0614400	9.39629e-07	-1.97039	down
Os08g0558100	7.98154e-11	2.12971	up
Rice_newGene_2618	1.5245e-06	3.51841	up
Os02g0687900	2.46722e-09	-1.90388	down
Os08g0554900	0.0069371	-1.78795	down
Os07g0414800	2.6366e-05	-1.68609	down
Os07g0638400	3.93456e-06	6.60491	up
Os08g0453200	2.86516e-12	2.25131	up
Os02g0809900	2.30166e-05	-1.76211	down
Os08g0410500	1.4707e-06	1.877	up
Os04g0197100	0.000128801	-2.81062	down
Os08g0193100	0.000156628	-2.58809	down
Os12g0138050	5.17647e-09	2.49156	up
Os03g0656850	3.17966e-15	3.37362	up
Os11g0589800	0.000390472	-1.62816	down
Os10g0552800	4.86603e-08	#NAME?	down
Os06g0717900	6.7853e-07	3.17653	up
Os03g0183200	2.95046e-23	4.69187	up
Os05g0107900	1.25055e-08	-1.95774	down
Os05g0477900	6.66914e-17	2.42274	up
Os04g0447900	0.000927052	-2.8904	down
Os01g0134850	2.94429e-05	-5.39409	down
Os01g0643450	2.86913e-13	-2.81287	down
Os07g0683200	3.86569e-07	2.45669	up
Os06g0658500	0.00176215	-3.39761	down
Os03g0168100	0.000732991	6.81677	up
Os03g0122100	4.5248e-09	-2.31508	down
Os11g0170900	0.00101498	4.19972	up
Os10g0469700	4.48679e-11	5.49416	up
Os01g0182700	1.09587e-05	-1.87249	down
Os09g0442100	0.00402883	1.78413	up
Os06g0498800	3.86985e-32	3.76578	up
Os07g0145500	3.42107e-05	-5.46656	down
Os02g0226300	2.13336e-08	2.06371	up
Os02g0563000	0.000414886	-3.53133	down
Os01g0888800	0.00017014	4.01304	up
Os04g0228400	9.58294e-10	2.74671	up
Os09g0425900	4.49725e-40	4.02076	up
Os04g0410600	0.000445371	-2.52239	down
Os09g0455000	7.28736e-07	2.84526	up
Os01g0209901	0.000451628	1.63544	up
Os01g0584900	3.5815e-23	9.31886	up
Os11g0451700	1.10888e-06	7.75669	up
Os07g0522900	9.26649e-13	2.20175	up
Os11g0657000	0.00735652	-1.78583	down
Os04g0571300	0.000927988	1.6422	up
Os04g0373400	1.42507e-22	3.77289	up
Os05g0250700	0.000383949	-4.66983	down
Os03g0638250	3.84925e-05	4.0531	up
Os10g0505900	1.14708e-06	8.97509	up
Os01g0268600	5.8368e-08	3.76298	up
Os01g0859300	1.02925e-06	7.08068	up
Os02g0674233	2.61654e-08	-2.28081	down
Os06g0113900	3.63305e-08	-3.372	down
Os02g0720600	3.54785e-38	4.11502	up
Os02g0130200	2.13999e-08	-3.44421	down
Os09g0342000	1.95787e-07	Inf	up
Os05g0556300	0.000781583	2.36594	up
Os05g0517400	0.00896185	-6.35844	down
Os06g0104300	2.5725e-09	-3.82102	down
Os02g0830700	4.51659e-14	-3.66315	down
Rice_newGene_4198	5.92481e-22	2.79775	up
Os02g0823900	0.00442484	1.82878	up
Os08g0331000	9.80821e-25	5.46076	up
Os03g0314750	2.90473e-05	-3.53559	down
Os03g0235000	0.000362164	3.20706	up
Os02g0792600	5.7852e-11	-2.26952	down
Os06g0551500	0.00109253	-2.56092	down
Os03g0297400	1.46665e-06	-1.71367	down
Rice_newGene_3723	5.46608e-05	-1.82902	down
Os06g0680700	5.90128e-23	-3.39853	down
Os03g0605300	1.16503e-08	-2.14365	down
Os07g0534700	6.35366e-28	4.40533	up
Os01g0874300	0.00272566	1.67578	up
Os06g0308550	3.6083e-06	-2.384	down
Os07g0200000	4.29349e-09	-2.05246	down
Os04g0603200	0.000494019	2.27025	up
Os11g0181200	1.99392e-05	7.52225	up
Os05g0462700	0.00935506	-2.52479	down
Os06g0118075	8.57953e-06	-5.16925	down
Os01g0859100	1.99394e-20	5.17267	up
Os04g0518650	2.12917e-05	-2.12749	down
Os01g0830700	6.39082e-22	3.03898	up
Os05g0108350	0.00171798	-2.05451	down
Os06g0609600	8.70786e-09	1.7492	up
Os03g0186900	5.21625e-56	-6.72337	down
Os12g0114000	2.47831e-17	6.51312	up
Os01g0300600	2.3022e-07	-1.65562	down
Os07g0420700	2.93405e-08	-1.75927	down
Os04g0149400	1.30439e-18	4.09608	up
Os03g0838400	7.65458e-07	3.89474	up
Os02g0236900	0.00877148	3.71955	up
Rice_newGene_1495	2.9928e-07	#NAME?	down
Os10g0394200	1.84724e-08	-3.91463	down
Os04g0689400	6.14588e-15	-2.62921	down
Os03g0216500	0.000150288	-2.73492	down
Os09g0416600	0.00118108	-2.39941	down
Os08g0117700	0.00585117	#NAME?	down
Os01g0883800	0.000117216	-1.65648	down
Os03g0579200	3.51593e-06	-3.33459	down
Os03g0799000	2.66742e-07	-2.31906	down
Os07g0129200	3.51232e-11	Inf	up
Os05g0359966	1.10214e-06	5.02141	up
Os04g0631200	2.48738e-08	-6.43108	down
Os03g0324200	0.000127113	4.06014	up
Os04g0455650	4.78832e-05	-2.03917	down
Os02g0607000	3.60946e-05	-6.02463	down
Rice_newGene_3035	0.000712733	2.5088	up
Os06g0166900	1.2781e-07	1.79007	up
Os12g0138900	2.69558e-06	1.60322	up
Os03g0255500	1.36211e-07	1.72444	up
Os03g0571900	0.000861471	1.88809	up
Os02g0597700	1.05915e-09	-3.45075	down
Os03g0819400	0.00775206	-1.98372	down
Rice_newGene_2960	2.66222e-34	6.16982	up
Os07g0642800	2.44807e-08	-2.26652	down
Os02g0792800	6.59432e-08	1.59737	up
Os06g0630850	0.000327653	-2.40544	down
Os03g0139500	0.000139133	-4.89187	down
Os07g0593400	3.79213e-07	2.34713	up
Os03g0287500	1.03696e-05	-2.09548	down
Os06g0206900	0.00817879	1.89638	up
Os03g0336900	0.000133943	-2.58078	down
Os06g0604300	0.00504644	1.6538	up
Os01g0632000	0.00686241	-2.26751	down
Os02g0579300	0.000378884	-3.25222	down
Os10g0545700	1.04924e-06	2.21713	up
Rice_newGene_2258	0.000828784	2.38151	up
Os10g0160100	6.47421e-20	-6.04133	down
Os10g0463200	0.000913281	-2.85441	down
Os12g0472500	0.000331258	1.89596	up
Os04g0579200	3.16254e-05	2.69448	up
Os04g0415000	5.67408e-06	1.89164	up
Os08g0549600	1.66332e-05	-2.74925	down
Os11g0665950	4.95237e-07	-4.43203	down
Rice_newGene_2599	1.84291e-07	4.38423	up
Os05g0578100	4.76442e-12	2.70064	up
Os03g0383900	3.16699e-11	-3.20055	down
Os09g0127800	7.03618e-09	-1.93069	down
Os04g0517100	8.47962e-09	3.23541	up
Os12g0239000	1.17566e-06	-1.71605	down
Os10g0563600	2.40575e-10	1.85786	up
Os01g0241400	2.91917e-05	3.38403	up
Os12g0638300	4.07298e-07	1.99533	up
Os07g0122100	3.2409e-05	Inf	up
Os03g0823400	1.67666e-09	1.9477	up
Os02g0667600	0.000123799	-1.96003	down
Os05g0365600	5.09052e-12	-2.59089	down
Os05g0429751	5.84458e-12	-2.29185	down
Os12g0443600	5.92481e-12	-2.91212	down
Os03g0162300	0.000148376	-3.04188	down
Os04g0572100	0.00837159	2.34627	up
Os04g0677000	0.00714175	-1.7672	down
Os09g0418000	5.02131e-08	3.29673	up
Os06g0193400	5.32642e-10	1.82023	up
Os02g0611200	1.38885e-07	1.81674	up
Os04g0666800	3.48182e-10	3.01459	up
Os04g0605300	1.37919e-19	2.66295	up
Os02g0609500	0.000512271	-1.79948	down
Os04g0518600	0.000297695	3.56089	up
Os11g0499600	3.62404e-06	-1.66264	down
Os10g0531700	4.84255e-10	-6.34787	down
Os02g0826300	0.00387447	2.00836	up
Os08g0490100	1.25488e-09	1.7869	up
Os02g0568100	0.000443949	-1.75357	down
Os01g0300200	2.5181e-11	-2.31112	down
Os03g0136400	0.000218	6.8587	up
Os05g0467000	4.72795e-07	-1.79225	down
Os08g0138900	0.00782419	4.81935	up
Os04g0573200	2.22136e-09	-3.34384	down
Os12g0506600	4.38958e-09	4.30615	up
Os02g0648100	0.000659447	2.24443	up
Os03g0826100	3.1366e-06	-2.14515	down
Os01g0705700	9.29324e-05	4.75835	up
Os07g0674800	0.000518067	3.08651	up
Os05g0426000	2.81073e-05	3.6336	up
Os04g0386300	5.39726e-05	-1.66267	down
Os10g0477600	1.51849e-06	5.16076	up
Os10g0146200	2.05632e-06	-4.64664	down
Os05g0125500	1.14327e-10	1.87727	up
Os01g0797600	7.21444e-08	1.58616	up
Os01g0639600	3.4827e-09	3.24189	up
Os05g0195200	2.80439e-13	2.21389	up
Os02g0654600	1.1824e-09	2.97963	up
Os02g0759000	1.58983e-09	-3.11327	down
Os03g0733500	5.94535e-10	-1.9815	down
Os12g0570400	6.59921e-07	5.35146	up
Os09g0452700	0.000171733	6.82584	up
Os05g0516850	2.64437e-10	-4.57156	down
Os07g0480800	3.71518e-09	-2.10723	down
Os03g0194350	1.31748e-13	-2.53544	down
Os06g0718100	7.14644e-08	-3.1321	down
Os04g0689000	0.00528369	2.36273	up
Os04g0463000	3.0545e-08	-2.09028	down
Os03g0676400	2.32871e-16	Inf	up
Os05g0577500	0.00178445	2.34465	up
Os03g0324700	9.99295e-05	-1.79402	down
Os09g0457100	1.16486e-05	1.70517	up
Os06g0605950	0.00389212	2.19774	up
Os02g0783000	6.69147e-07	-2.52528	down
Os08g0481100	2.29986e-08	3.92566	up
Os01g0741900	5.26827e-09	2.74215	up
Os09g0526650	0.00442255	1.71636	up
Os01g0294700	2.70662e-21	2.7458	up
Os03g0162650	2.97368e-06	-4.35558	down
Os09g0413600	1.51083e-06	2.01076	up
Os03g0804500	1.27321e-09	2.93804	up
Os03g0563100	9.66707e-05	-2.54507	down
Os04g0656800	0.000222834	-5.02982	down
Os05g0186601	1.80888e-11	2.52247	up
Os08g0511200	0.000994299	-5.02509	down
Os05g0376600	0.00561074	-2.37551	down
Os02g0719000	1.67944e-19	-4.94852	down
Os01g0714600	2.38887e-13	7.24355	up
Os03g0739700	9.15345e-12	3.94526	up
Os05g0552800	0.000695613	2.84579	up
Os01g0621200	4.14144e-09	-2.65838	down
Os01g0976300	5.51616e-05	2.58973	up
Os02g0177600	0.00846696	1.63613	up
Os04g0683600	1.90398e-12	-2.25668	down
Os08g0499400	0.000927052	-4.44511	down
Os08g0550400	2.93696e-08	2.13503	up
Os07g0682000	0.000132048	2.84457	up
Os08g0138200	5.61088e-08	Inf	up
Os08g0197700	1.19744e-06	-8.04954	down
Os07g0556800	3.97167e-21	-9.00961	down
Os03g0762300	1.3902e-07	5.5865	up
Os01g0514700	0.00116096	-2.78098	down
Os10g0114400	3.23554e-08	-3.77093	down
Os06g0317600	0.000121891	2.07387	up
Os07g0549900	7.13687e-07	-3.13529	down
Os01g0283700	8.44295e-07	3.34974	up
Os04g0433000	2.59709e-07	-4.50147	down
Os03g0838800	4.47007e-10	5.46456	up
Os12g0155250	5.86292e-21	-3.42898	down
Os09g0381600	4.67326e-08	1.82871	up
Os01g0836600	1.21807e-06	-3.49401	down
Os08g0136100	5.4991e-12	-2.2463	down
Os01g0825900	6.29672e-06	1.7863	up
Os03g0832200	4.88588e-10	-3.83983	down
Os03g0820400	3.56061e-10	7.48355	up
Rice_newGene_116	0.00578814	3.86871	up
Os03g0830400	0.000446913	9.43288	up
Os09g0341600	0.000714371	3.20848	up
Os07g0674400	0.00124183	-1.92411	down
Os05g0394301	1.81283e-13	-2.83223	down
Os05g0130400	4.21839e-05	#NAME?	down
Os06g0203800	1.55105e-13	-2.97473	down
Os09g0471800	5.86287e-10	2.60077	up
Os02g0122100	0.000110232	2.30029	up
Os05g0113900	0.000466697	-3.80189	down
Rice_newGene_1193	0.00943822	-1.62854	down
Os07g0185000	2.90622e-05	1.93189	up
Os02g0602900	1.06166e-05	-2.82396	down
Os01g0580100	0.00165375	-1.59377	down
Os05g0593200	6.72051e-07	-1.97251	down
Os07g0524100	1.92055e-08	-1.84126	down
Os10g0518400	2.61568e-08	-6.98732	down
Rice_newGene_172	9.02586e-05	2.24019	up
Os04g0103500	3.91964e-09	1.98917	up
Os07g0530100	0.0001385	-2.37426	down
Os02g0712600	0.000876461	3.07127	up
Os03g0247900	7.4232e-10	1.81127	up
Os01g0222500	3.50971e-06	-2.12272	down
Os07g0690800	0.00583143	-1.91995	down
Os11g0491400	1.84199e-09	2.99687	up
Os07g0560700	1.15209e-07	-2.0629	down
Os04g0516300	0.00180643	-3.11775	down
Os11g0210201	1.2971e-10	Inf	up
Os11g0155500	5.87048e-07	-1.96216	down
Os10g0406900	1.65057e-08	3.39688	up
Os08g0415600	0.00320321	2.21487	up
Os03g0343800	6.60015e-06	-1.64567	down
Os05g0104650	0.00133177	4.28092	up
Os04g0537800	9.87921e-06	1.93076	up
Os02g0802250	0.00102353	-3.82167	down
Os05g0368600	1.38632e-06	-4.57258	down
Os11g0686500	0.00358966	1.7541	up
Os06g0602400	0.000239122	2.42628	up
Rice_newGene_1405	0.000557744	-4.39347	down
Os01g0846400	5.18096e-10	2.76697	up
Os05g0573800	3.48168e-05	-2.16345	down
Os02g0101000	1.54816e-08	1.66218	up
Os01g0562600	0.000201239	2.77667	up
Os04g0618700	1.00825e-15	4.68853	up
Os02g0472500	1.46968e-05	5.25898	up
Os02g0206100	0.00660789	1.67592	up
Os07g0605800	1.60979e-20	7.64836	up
Os03g0805700	0.0047317	2.56281	up
Os02g0782500	0.000102822	2.58034	up
Os11g0199801	0.00140744	2.53582	up
Os03g0227000	8.99483e-09	-1.83678	down
Os11g0570000	3.81204e-11	3.96101	up
Os02g0759200	7.37185e-07	-2.79964	down
Os03g0266900	5.44558e-06	2.96215	up
Os10g0464000	5.55063e-09	1.71978	up
Os01g0118700	4.26962e-07	4.27755	up
Os11g0238400	4.05857e-09	Inf	up
Os02g0513800	0.000121427	-1.77616	down
Os07g0681250	6.3259e-06	-2.7183	down
Os06g0129900	5.68757e-06	2.29332	up
Os03g0598150	3.73405e-06	1.99328	up
Os11g0641300	0.000127715	-2.11049	down
Os01g0313600	1.48147e-06	5.30263	up
Os09g0475800	2.22516e-25	3.99241	up
Os01g0223000	0.000174125	2.04331	up
Os01g0732801	4.60481e-09	2.28826	up
Os09g0559150	0.0006213	-5.42047	down
Os04g0540600	1.22433e-10	-2.13481	down
Os04g0201000	0.00446627	-1.6245	down
Os06g0683950	1.76736e-15	-5.19005	down
Os01g0329350	3.44105e-25	-9.2388	down
Os11g0666200	2.20218e-10	5.78991	up
Os01g0270100	2.6014e-08	1.64656	up
Os04g0474800	2.86928e-19	2.71917	up
Os06g0602500	3.26667e-16	2.65865	up
Os05g0246600	0.000510159	-1.64131	down
Os01g0214600	1.5781e-07	3.49526	up
Os05g0132100	8.30905e-07	-1.92656	down
Os06g0246500	1.42878e-06	1.67698	up
Os03g0102000	0.000117056	-1.89287	down
Os10g0577500	1.37975e-09	2.69882	up
Os03g0637800	7.16261e-15	-2.5386	down
Os02g0164000	6.34927e-12	-2.68935	down
Os03g0259400	2.35504e-18	-4.38397	down
Os10g0109600	4.06206e-08	Inf	up
Os01g0914700	0.00127882	-3.77018	down
Os12g0133201	0.00018437	2.04635	up
Os09g0521100	1.28912e-07	-5.69069	down
Os11g0116900	5.58922e-14	3.29531	up
Os02g0605000	0.00181921	-6.0681	down
Os11g0592100	4.31648e-08	4.8852	up
Os04g0261400	2.57064e-09	-3.05834	down
Os08g0191250	0.00104336	1.65818	up
Os09g0455300	1.24346e-12	4.05498	up
Os03g0174800	2.74668e-05	1.73632	up
Os07g0582400	9.172e-27	5.81316	up
Os03g0793900	0.00039983	-4.66559	down
Os05g0560500	1.03724e-12	4.86526	up
Os01g0153300	0.00162059	-1.76837	down
Os08g0393600	2.07815e-05	-2.92737	down
Rice_newGene_3298	0.00807463	-2.42802	down
Os07g0414700	0.00079725	-5.5953	down
Os03g0701400	0.000894701	1.83499	up
Os05g0529700	0.000394492	2.44537	up
Os05g0533700	1.50224e-17	2.46692	up
Os01g0649200	4.72286e-09	2.31063	up
Os08g0557600	1.23282e-28	3.40735	up
Os01g0691200	0.000221964	-3.73532	down
Os08g0560500	7.48454e-13	-2.47616	down
Rice_newGene_1502	0.000541645	3.45822	up
Os05g0296200	3.26212e-12	Inf	up
Os07g0617600	0.000697216	2.0794	up
Os08g0169100	0.00013036	6.93845	up
Os05g0310750	1.1213e-18	-5.42031	down
Os01g0729400	1.07238e-10	-2.75038	down
Os06g0285400	5.09654e-06	-5.07353	down
Os06g0693100	0.00305187	2.28186	up
Os11g0102700	0.00169545	1.67297	up
Os03g0701500	9.72359e-07	-1.66509	down
Os11g0539200	4.12286e-11	-2.52515	down
Os01g0826400	1.30908e-44	7.73729	up
Os02g0526400	8.81708e-11	2.02407	up
Os11g0502700	1.93354e-72	8.58608	up
Os11g0700900	7.44457e-07	7.56884	up
Os05g0178300	5.17575e-05	2.01978	up
Os08g0434100	8.27825e-51	4.80884	up
Rice_newGene_3290	0.00213	-3.64834	down
Os09g0507500	1.41267e-06	-3.82428	down
Os04g0447600	1.02524e-11	-2.65866	down
Os08g0526100	1.9807e-06	-2.13966	down
Os10g0150400	0.00078672	-2.25928	down
Os04g0617050	1.58086e-07	2.53487	up
Os03g0250301	0.000905842	3.20987	up
Os05g0389800	1.11741e-16	3.8477	up
Os05g0287800	1.15435e-18	2.71439	up
Os05g0180300	2.16532e-12	-3.57974	down
Os06g0638500	1.0864e-18	-3.03497	down
Os01g0159800	2.95654e-07	2.1944	up
Os11g0104866	2.90878e-07	-1.78668	down
Os05g0128200	3.8518e-10	1.85358	up
Os07g0671500	4.84255e-10	-2.62625	down
Os07g0542600	0.00180184	2.37653	up
Os05g0380900	7.84668e-05	1.62314	up
Os01g0347000	0.0001209	-1.83779	down
Os03g0786100	0.00328212	2.3341	up
Os03g0591300	0.00370045	-3.39482	down
Os06g0303800	6.87488e-11	2.66697	up
Os02g0776900	0.00127021	-1.59502	down
Os12g0133800	0.0012497	#NAME?	down
Os01g0670600	4.84301e-05	3.88346	up
Os03g0793600	0.000926333	-2.06914	down
Os01g0191800	1.20293e-07	-4.27951	down
Os09g0272300	5.50826e-06	-1.96537	down
Os05g0398800	2.38887e-13	-2.35946	down
Os01g0831200	1.12867e-08	1.67079	up
Os03g0405900	5.78131e-06	2.42192	up
Os06g0549337	2.38887e-13	Inf	up
Os04g0625200	0.000895403	2.75534	up
Os08g0484100	0.000156704	1.60518	up
Os04g0452600	4.04804e-07	3.18478	up
Os08g0561500	2.72233e-26	-3.69301	down
Os04g0683850	0.00358888	-3.50824	down
Os05g0555100	0.00357562	-2.15264	down
Os05g0591400	0.0022841	-3.56192	down
Os08g0503000	7.42841e-16	-2.97258	down
Os03g0581400	0.00353514	2.83358	up
Os01g0644900	2.8761e-05	3.3534	up
Os11g0155100	3.32609e-11	4.10623	up
Os09g0467100	8.22133e-09	1.84955	up
Os01g0951500	0.000113868	2.20216	up
Os01g0706400	3.81716e-08	1.65487	up
Os11g0106700	1.18156e-07	1.59824	up
Os05g0205000	1.35382e-12	4.47072	up
Os02g0455400	1.53305e-05	2.60272	up
Os03g0667150	3.90995e-14	3.08508	up
Os01g0850100	5.14729e-10	2.08802	up
Os02g0671100	3.48609e-57	6.05471	up
Os04g0580866	3.67739e-05	5.63643	up
Os03g0297000	1.8763e-07	2.98449	up
Os10g0417600	7.83974e-11	1.88752	up
Os01g0937900	3.24667e-39	-10.1242	down
Os07g0541800	8.80825e-09	2.77717	up
Os03g0286500	7.18312e-07	-6.62602	down
Os01g0764300	6.47218e-05	1.74553	up
Os05g0155400	0.000254267	2.45991	up
Os02g0179200	2.53065e-05	4.20768	up
Os06g0244000	5.50005e-33	7.33895	up
Os01g0579900	2.39108e-05	-1.8388	down
Os06g0683400	1.10545e-09	3.26471	up
Os12g0610250	1.29186e-08	3.94082	up
Os06g0228600	2.42173e-21	-8.00961	down
Os05g0549800	1.16951e-10	5.29395	up
Os02g0668900	0.000524045	-2.41706	down
Os07g0553700	0.00718968	1.69657	up
Os05g0201700	2.58259e-05	-3.69462	down
Os05g0469800	3.34336e-05	2.39062	up
Os06g0680900	8.5004e-07	-1.74022	down
Os09g0476800	5.16287e-10	-3.13687	down
Os01g0897300	9.75137e-10	-3.10187	down
Os04g0671300	6.87508e-17	-2.73725	down
Os01g0728150	0.00148464	-1.97698	down
Os05g0343400	1.74274e-57	4.97827	up
Os03g0374400	1.2781e-07	1.78719	up
Os05g0305900	1.57619e-08	1.78519	up
Os03g0792850	2.81031e-20	3.18989	up
Os12g0425500	0.00036847	-1.9409	down
Os03g0215900	0.0013238	-2.07514	down
Os07g0677200	2.22136e-09	4.16935	up
Os06g0729000	2.69149e-08	1.6397	up
Os03g0672400	0.000330552	-4.25828	down
Os06g0567200	2.11947e-13	-4.32814	down
Rice_newGene_3758	0.000951208	-2.96395	down
Os05g0556350	4.7083e-09	2.18911	up
Os10g0550750	0.00201941	-2.26017	down
Os05g0594500	2.70458e-10	-5.31956	down
Os07g0526400	1.75007e-06	8.89049	up
Os12g0104766	3.46355e-08	-2.28272	down
Os12g0131400	3.40855e-05	2.74451	up
Os05g0151150	4.24014e-09	-7.02506	down
Os08g0425000	3.44062e-07	-3.51885	down
Os04g0683700	4.55348e-05	1.92513	up
Os08g0261100	6.34964e-07	-1.85318	down
Os02g0467200	0.0002557	1.89284	up
Os01g0303800	9.86933e-07	4.43019	up
Os08g0485800	3.21618e-08	4.61507	up
Os03g0820500	2.5725e-09	6.75642	up
Os01g0915600	2.0254e-07	-1.71436	down
Os01g0913900	0.000226488	-4.15036	down
Os11g0112050	7.02856e-08	3.05808	up
Os12g0610200	9.87665e-12	3.14064	up
Os04g0436000	3.8444e-18	-4.02705	down
Os02g0640300	1.75209e-07	1.92704	up
Os05g0370600	7.79423e-07	-1.7675	down
Os03g0304500	1.02358e-16	-3.75456	down
Os03g0809200	0.00139758	2.47891	up
Os01g0925100	4.48711e-17	3.27658	up
Os11g0671000	5.58983e-11	2.34532	up
Rice_newGene_4015	0.00617828	#NAME?	down
Os07g0590700	2.30446e-06	-3.42061	down
Os02g0756100	6.60106e-12	-2.34126	down
Os02g0740500	3.05365e-08	3.35589	up
Os07g0121200	0.000545588	4.30489	up
Os05g0565900	0.00187637	2.55256	up
Rice_newGene_3260	5.01186e-08	5.958	up
Os01g0667900	2.617e-16	4.79802	up
Os01g0202800	0.004598	-1.74567	down
Os05g0505900	0.00149919	-3.96554	down
Os02g0733900	2.1551e-06	4.14989	up
Os04g0439100	7.80651e-16	2.52716	up
Os01g0125800	8.78108e-06	-1.95559	down
Os05g0382200	8.48191e-05	-5.73669	down
Os06g0618700	0.000286389	2.53771	up
Os12g0209300	6.93652e-08	-4.10442	down
Os03g0667100	4.63984e-13	2.919	up
Os04g0604300	0.00386183	2.08076	up
Os10g0326800	0.000181915	3.19077	up
Os07g0170000	5.18172e-10	Inf	up
Os07g0481100	6.39433e-11	-2.20525	down
Os04g0639100	1.19342e-06	-2.18659	down
Os08g0546700	2.06191e-11	-2.51512	down
Os08g0486400	0.00388084	-5.40912	down
Os01g0661400	4.59598e-17	2.42944	up
Os10g0406300	4.62515e-07	2.71383	up
Os07g0537300	1.38621e-07	2.44857	up
Os01g0550300	1.05643e-05	2.32373	up
Os03g0828600	0.00496165	#NAME?	down
Os04g0445000	2.20593e-10	-4.35505	down
Os08g0152333	0.00797973	-2.03167	down
Os06g0720301	0.000760369	-2.54319	down
Os03g0329700	5.85313e-09	-1.85703	down
Os07g0474300	0.00250647	-3.97275	down
Os12g0640900	7.65186e-18	-2.96133	down
Os01g0862200	0.00919027	1.83731	up
Os08g0425600	2.95654e-07	3.03625	up
Os03g0377201	1.54001e-09	-4.96272	down
Os09g0247600	2.18467e-26	-5.98883	down
Os04g0589800	1.11937e-05	2.45297	up
Os04g0483500	3.91383e-20	-3.04685	down
Os01g0629600	9.00742e-08	4.69969	up
Os05g0453300	3.86195e-09	-1.87814	down
Os07g0537250	0.000106234	2.98375	up
Os09g0537700	1.30118e-06	5.55254	up
Rice_newGene_3276	0.00184769	-2.61106	down
Rice_newGene_3658	0.000411059	-1.9963	down
Os08g0195800	0.000411796	4.36645	up
Os02g0524800	0.00166911	2.45747	up
Os04g0540750	5.84709e-07	-1.97517	down
Os12g0283900	2.13205e-09	1.99521	up
Os12g0583700	0.00913718	4.99968	up
Os02g0158350	1.54826e-05	-1.78249	down
Os10g0551800	1.9876e-05	-6.95209	down
Os04g0518800	0.000716147	-4.16177	down
Os01g0883850	0.00155318	-1.9841	down
Os01g0740300	1.49354e-05	2.27776	up
Os02g0198500	1.45224e-05	3.60383	up
Os05g0296800	0.00641352	2.18101	up
Os01g0296700	3.04398e-10	-2.85024	down
Os01g0347100	2.51837e-08	1.86295	up
Os06g0707700	1.95457e-05	#NAME?	down
Os06g0624750	0.00251848	-3.2011	down
Os05g0147600	0.00139266	2.15488	up
Os03g0713100	3.78873e-08	-1.74547	down
Os03g0574900	1.02605e-08	7.61793	up
Os06g0635300	0.000531806	10.1167	up
Os03g0806600	1.56159e-09	2.70538	up
Os04g0537100	2.63756e-07	1.90482	up
Os01g0177900	1.13249e-11	-2.3119	down
Os05g0442400	6.74304e-14	8.13501	up
Os04g0382400	4.74641e-05	2.04613	up
Os07g0411300	3.15373e-14	-8.28478	down
Os05g0134300	3.24672e-08	1.7385	up
Os04g0381100	4.51769e-07	-2.20302	down
Os01g0938200	2.2083e-08	-3.19554	down
Os01g0523000	8.74951e-05	-2.53222	down
Os01g0135900	6.1879e-13	2.64231	up
Os02g0287900	0.000698302	-4.15138	down
Os03g0659800	0.00452757	-2.81709	down
Os03g0355900	0.00296809	-2.88937	down
Os12g0420100	0.000677684	Inf	up
Os06g0497500	0.00129088	-5.95246	down
Os11g0126250	0.00128477	-4.00328	down
Os11g0664800	0.000894948	4.57367	up
Os01g0959100	9.49861e-12	5.94403	up
Os12g0210450	6.39658e-06	3.18399	up
Os02g0519700	0.00136458	-3.88859	down
Os01g0121200	1.15047e-06	-2.13441	down
Os04g0639200	3.48992e-09	3.23399	up
Os03g0126450	0.00364025	-3.22052	down
Os01g0829100	6.76191e-06	-2.30847	down
Os06g0294775	3.8062e-59	7.11465	up
Os10g0558700	0.000350295	2.60202	up
Os01g0921000	0.00185948	3.2562	up
Os09g0344500	0.000432302	Inf	up
Os03g0236675	0.00481242	-3.50612	down
Os02g0469900	7.39796e-05	1.91532	up
Os02g0596200	4.60419e-13	-5.9358	down
Os05g0163700	2.00638e-33	3.8625	up
Os02g0151350	1.39681e-09	2.39947	up
Os02g0582800	0.00136862	1.86657	up
Os01g0341000	2.54666e-11	-3.26718	down
Os05g0476000	0.000165827	-5.58889	down
Os05g0494700	0.00028559	-1.66676	down
Os02g0313700	4.32214e-17	2.58851	up
Os07g0245200	0.000508465	-1.61082	down
Os03g0859100	0.000476849	-3.90244	down
Os04g0580800	2.72414e-11	3.21577	up
Os07g0489500	9.29923e-05	Inf	up
Os10g0330600	4.97791e-06	10.7536	up
Os03g0802600	3.37861e-12	-3.65378	down
Os01g0678700	1.2863e-05	-2.04773	down
Os01g0113200	3.12702e-08	2.54075	up
Os01g0865400	4.53347e-34	7.40291	up
Os04g0387600	4.78929e-13	-3.24293	down
Os09g0261900	2.07594e-11	-3.16073	down
Os12g0115000	3.04369e-06	1.65518	up
Os05g0403300	3.16211e-10	6.65853	up
Os06g0593100	0.000473935	-1.66489	down
Os02g0118400	9.65387e-09	-2.40799	down
Os04g0435500	1.23859e-08	2.15465	up
Os07g0693500	2.55517e-09	1.74586	up
Os02g0498100	0.0034694	3.00313	up
Os09g0542900	1.27633e-11	3.1121	up
Os07g0502900	9.02129e-16	-2.93309	down
Os03g0180900	3.28512e-07	6.24972	up
Os07g0119475	1.98306e-61	-6.79568	down
Os09g0444800	0.000782085	-1.6668	down
Os05g0501600	0.000411925	1.94518	up
Os03g0335500	2.86808e-17	-3.14644	down
Os08g0518900	1.02446e-22	7.85538	up
Os01g0925700	2.48491e-24	3.20048	up
Os03g0198600	0.00195432	5.1402	up
Os06g0574200	1.33139e-10	2.21337	up
Os04g0167875	4.67823e-05	2.73131	up
Os02g0530500	0.000705375	-3.11988	down
Os08g0562500	1.65763e-19	-3.29923	down
Os02g0647900	1.63263e-09	-2.72242	down
Os04g0453300	0.000212768	3.38147	up
Os05g0170250	2.4481e-16	-2.94589	down
Os03g0181500	2.66393e-20	-3.06338	down
Os03g0114300	1.38267e-07	1.66491	up
Os04g0654500	1.96597e-08	Inf	up
Os02g0626600	0.000211026	4.30528	up
Os01g0134500	2.31684e-05	-1.84285	down
Os08g0557900	5.12134e-09	1.72442	up
Os04g0376400	3.39833e-07	-2.7053	down
Os07g0646800	0.000272688	8.35093	up
Os02g0617100	5.91814e-07	-4.08601	down
Os12g0567300	0.000638137	-2.47524	down
Os01g0283300	3.20414e-22	2.96378	up
Os09g0439200	7.55363e-06	2.30695	up
Os06g0708200	3.41855e-05	-2.38873	down
Os09g0461500	1.02441e-21	-3.24576	down
Os01g0594900	1.80577e-05	9.48532	up
Os02g0713700	1.14586e-06	3.51898	up
Os08g0515800	1.97716e-15	-2.61722	down
Os01g0687150	2.50396e-06	5.16416	up
Os03g0258200	8.8785e-11	3.20232	up
Os02g0700700	0.000397243	-1.95007	down
Os02g0580900	1.09535e-06	2.15865	up
Os03g0770800	0.00149911	-1.9334	down
Os05g0511500	1.4578e-06	-2.4391	down
Os11g0673100	9.44327e-09	2.61864	up
Rice_newGene_121	5.83457e-06	2.03569	up
Os06g0700550	6.33857e-13	2.08514	up
Os02g0241100	8.24441e-07	3.17816	up
Os01g0201250	0.00767646	-2.17546	down
Os10g0131200	2.72239e-08	-1.83827	down
Rice_newGene_1542	4.25664e-13	#NAME?	down
Os10g0536500	3.87552e-05	3.38774	up
Os02g0814000	3.56615e-12	2.03411	up
Os03g0572050	5.79167e-08	1.59565	up
Os02g0803300	2.42895e-25	3.86102	up
Os04g0639000	0.00277298	2.35635	up
Os01g0847800	5.53659e-18	4.56302	up
Os01g0824800	0.0002683	3.90954	up
Os08g0459300	0.000638839	-2.03363	down
Os06g0220000	5.87414e-08	2.50254	up
Os03g0122300	8.87574e-42	4.85902	up
Os03g0114000	0.00266592	-2.30585	down
Os11g0496500	3.18979e-06	1.99485	up
Os05g0320750	1.23859e-08	1.66567	up
Os08g0532800	7.69422e-05	-2.06416	down
Os11g0644600	0.00366367	1.81764	up
Os09g0280500	1.11295e-09	4.09975	up
Os03g0758000	0.000678797	1.82141	up
Os02g0134200	8.36043e-31	5.25021	up
Os05g0494200	4.78112e-23	3.84822	up
Os01g0728100	3.27959e-32	-5.00017	down
Os03g0301700	3.58639e-18	-3.05951	down
Os03g0687400	3.02836e-05	-6.18496	down
Os03g0119100	2.30828e-11	-3.34236	down
Os03g0808350	0.00145451	2.68895	up
Os04g0393500	4.6154e-06	-4.78928	down
Os05g0120300	5.53897e-12	-2.37551	down
Os03g0108800	3.21792e-06	-1.92294	down
Os01g0725000	0.00334704	1.98957	up
Os07g0624600	0.000742893	1.95203	up
Os12g0503300	0.00362772	-3.72724	down
Os09g0569800	0.00366039	1.8225	up
Os11g0297000	5.92926e-10	-2.44121	down
Os05g0549300	2.91432e-10	6.16877	up
Os04g0674400	3.15729e-08	1.68176	up
Os06g0260500	6.07738e-13	-2.63454	down
Os12g0128800	0.000123046	-2.69225	down
Os07g0498400	1.4785e-17	-2.78461	down
Os07g0154201	4.66297e-06	Inf	up
Os05g0523300	6.34596e-07	1.78484	up
Os05g0358700	1.76757e-24	3.03081	up
Os05g0311550	5.91701e-05	2.183	up
Os06g0581151	0.000150288	2.33313	up
Os04g0496300	2.13556e-05	-6.38804	down
Os11g0602750	0.00506811	1.71626	up
Os09g0548700	0.002168	-4.83831	down
Os04g0615200	6.19277e-57	5.79346	up
Os04g0679000	1.0183e-08	6.30195	up
Os06g0714300	1.3968e-05	3.6333	up
Os03g0331700	4.42093e-07	2.33584	up
Os08g0486300	0.00024255	-4.89521	down
Os11g0155600	8.40254e-07	2.47142	up
Os02g0115950	5.9601e-07	-2.40987	down
Os07g0578333	0.00292509	8.26749	up
Os03g0776900	1.09968e-15	3.64718	up
Os07g0193200	0.000328652	-6.34669	down
Os11g0514800	3.57912e-11	-2.77397	down
Os07g0687300	0.000712733	6.32115	up
Os02g0585100	2.37292e-51	7.95055	up
Os10g0337700	0.000244759	-2.88319	down
Os11g0656000	0.00067654	3.82302	up
Os03g0305400	2.98389e-06	3.1144	up
Os01g0248701	0.00960707	4.73138	up
Os02g0816400	1.00561e-09	-2.03831	down
Os06g0691800	1.0025e-05	2.18353	up
Os05g0325400	1.1587e-07	-2.52964	down
Os05g0304900	0.00825086	-2.30742	down
Os03g0357500	0.000449569	-8.75782	down
Os01g0710200	1.36724e-05	-2.32968	down
Os08g0526150	2.5596e-13	-2.35179	down
Os12g0147800	9.72015e-15	2.23801	up
Os02g0118200	8.59292e-07	1.87671	up
Os05g0189900	1.36819e-11	2.15404	up
Os04g0556400	1.29912e-08	6.27422	up
Os03g0176100	6.91793e-09	3.54829	up
Os01g0739500	1.99552e-11	2.62325	up
Os08g0106100	3.1562e-11	-3.42839	down
Os05g0436950	0.00177165	-2.74879	down
Os08g0539400	0.00778547	-3.48508	down
Os09g0507550	0.000345413	-3.62691	down
Os03g0661600	1.82991e-09	4.33658	up
Rice_newGene_84	0.00534241	-6.13671	down
Os04g0517000	5.50272e-25	-3.64943	down
Os10g0413400	6.27467e-49	-5.52499	down
Os06g0146500	0.000142469	1.63795	up
Os04g0679050	1.4661e-05	-3.30352	down
Os11g0155950	0.00869273	-2.96352	down
Rice_newGene_3360	0.000288671	-3.77753	down
Os03g0794300	0.000172298	3.41812	up
Os01g0691400	1.45285e-06	-4.21207	down
Os01g0242300	1.27376e-10	-2.4781	down
Os08g0385000	9.47749e-05	2.17552	up
Os03g0136200	4.24913e-05	-2.5737	down
Os01g0151600	1.11983e-05	1.6742	up
Os02g0755000	2.9818e-10	-2.03337	down
Os08g0480000	2.87758e-20	3.44068	up
Os02g0803900	1.40629e-05	-2.52289	down
Rice_newGene_550	0.000167793	-1.68275	down
Os12g0236100	9.69335e-09	-1.85617	down
Os04g0447650	1.22194e-07	Inf	up
Os02g0558600	0.000824137	-2.22173	down
Os08g0375400	1.91827e-11	2.02038	up
Os10g0535800	7.00505e-10	5.5991	up
Rice_newGene_519	4.37773e-05	-1.84229	down
Os04g0580500	0.00165595	-3.00816	down
Os04g0650900	8.47374e-07	1.97466	up
Os07g0549100	6.25074e-14	2.76024	up
Os01g0167100	0.00222493	-2.69332	down
Os10g0556100	2.01183e-08	-3.50854	down
Rice_newGene_1817	0.000395091	-2.58753	down
Os03g0724100	0.00472436	2.29294	up
Os03g0760200	2.36278e-05	2.4369	up
Os11g0653300	2.09219e-05	-2.34805	down
Os12g0566000	1.03112e-07	-1.9192	down
Rice_newGene_1849	8.98573e-19	-8.26039	down
Os04g0470650	0.000371892	#NAME?	down
Os05g0443500	0.000198506	-1.63613	down
Os01g0247500	1.57713e-07	2.10778	up
Os07g0119400	1.44793e-44	-6.24297	down
Os03g0203700	1.53902e-06	3.85064	up
Os07g0206650	5.59438e-07	4.89801	up
Os09g0441700	0.00336839	2.38226	up
Os04g0604250	0.000828723	-1.5955	down
Os01g0944700	2.89778e-36	3.73265	up
Os11g0107850	5.65307e-05	-6.14089	down
Os01g0155000	1.91693e-05	5.07228	up
Os08g0566100	8.46881e-08	-3.0209	down
Os03g0243950	0.00105987	1.62181	up
Os09g0341500	5.71881e-07	4.23462	up
Os07g0658600	6.11986e-18	-5.20962	down
Os05g0310800	3.51751e-08	-1.90884	down
Rice_newGene_1554	8.68408e-05	-3.3093	down
Os03g0351700	0.000440082	2.37888	up
Os06g0156400	2.6655e-07	4.35486	up
Os08g0277200	1.52886e-13	8.89223	up
Os09g0447000	0.000862647	-1.60038	down
Os02g0256100	3.20515e-14	-4.04432	down
Os06g0730000	3.92676e-13	Inf	up
Os01g0130000	3.12784e-16	2.87154	up
Os06g0299300	2.6175e-07	-6.55276	down
Os02g0552700	0.00854143	#NAME?	down
Os01g0295700	3.37747e-18	2.54716	up
Os07g0686900	0.00093356	-1.9657	down
Os03g0281500	0.00499706	2.41421	up
Os07g0448600	0.00425446	-3.19091	down
Os08g0230200	2.79737e-11	-2.15319	down
Os01g0588400	4.98525e-10	4.3267	up
Os03g0133650	0.000418084	-2.14737	down
Os01g0889800	2.9355e-10	2.95555	up
Os08g0170800	1.24837e-13	2.2607	up
Os11g0523700	0.000842436	-4.60356	down
Os01g0956075	7.41178e-12	3.02308	up
Os03g0281100	0.00178249	-2.54476	down
Os09g0542700	4.58062e-15	-3.34547	down
Os01g0922350	1.97716e-08	-3.81699	down
Os03g0692400	8.06408e-08	-1.70171	down
Os04g0477025	0.000227726	1.89727	up
Os07g0683600	0.0019921	2.70105	up
Os08g0512600	0.00271725	-2.52951	down
Os09g0304500	1.78143e-06	-4.69666	down
Os06g0125800	1.82019e-39	4.04807	up
Os07g0563300	9.31357e-11	1.91126	up
Os06g0328400	1.28878e-05	3.74555	up
Os10g0555300	4.021e-06	-2.52553	down
Os11g0120100	5.24737e-05	1.64637	up
Os03g0288000	0.00165568	4.99819	up
Os01g0185400	1.45112e-09	1.7973	up
Os12g0151000	0.00914149	3.06956	up
Os01g0855600	0.00636443	3.67567	up
Os11g0114600	1.4975e-15	2.40843	up
Os06g0725300	3.59713e-06	-2.49661	down
Os07g0150700	0.00080301	3.37083	up
Os01g0956300	1.29826e-10	8.20322	up
Os08g0475100	9.77232e-21	-3.11333	down
Os12g0159500	2.15141e-06	-2.15832	down
Os03g0712100	0.00186682	-3.94591	down
Os02g0433900	2.65318e-11	-3.28536	down
Os01g0882800	0.00807981	-2.76749	down
Os07g0541400	1.38704e-10	3.71326	up
Os10g0527400	1.46232e-06	5.25325	up
Os07g0664000	0.00117922	2.39806	up
Os02g0816200	2.42879e-16	-7.98036	down
Os01g0824500	9.29128e-11	-3.15546	down
Os08g0269500	2.41632e-11	-2.16436	down
Os12g0405200	3.65564e-13	2.17902	up
Os01g0631500	5.04339e-06	-2.0891	down
Os06g0707733	1.4913e-06	-3.38827	down
Os03g0709100	1.83878e-06	-3.88724	down
Os12g0151500	2.14411e-06	-2.193	down
Os10g0377150	0.000803786	-5.83422	down
Os03g0773450	7.23493e-11	2.71361	up
Os08g0158800	0.00917405	2.27683	up
Os03g0399400	1.36544e-06	-2.44245	down
Os04g0465100	1.09281e-20	-3.1739	down
Os04g0412500	1.86523e-08	-3.50792	down
Os11g0684000	1.38861e-07	6.50173	up
Os02g0633900	0.00356698	#NAME?	down
Os03g0115700	3.02061e-15	2.29668	up
Os08g0131000	6.27467e-49	-6.46819	down
Os04g0474500	0.00522142	1.99794	up
Os07g0678300	0.000237546	1.79461	up
Os12g0284850	0.00166227	2.20308	up
Os02g0555700	1.37528e-17	-3.12849	down
Os06g0231600	0.00010536	2.2569	up
Os03g0574600	0.00109732	-6.6174	down
Os08g0502700	9.69401e-44	4.19783	up
Os01g0306100	2.91661e-05	-5.19024	down
Os08g0280600	1.17967e-11	-2.17227	down
Os01g0680950	8.3192e-05	-1.68055	down
Os01g0866133	8.36279e-13	2.18967	up
Os07g0194300	2.69747e-06	-3.15613	down
Os12g0638100	0.000395091	-3.35991	down
Os03g0128300	5.5307e-05	-4.13826	down
Os10g0395000	2.35219e-05	4.09742	up
Os12g0115100	1.14537e-18	4.94815	up
Os02g0537400	8.44822e-10	2.72738	up
Os05g0495900	3.4808e-18	3.18447	up
Os06g0661200	5.57289e-05	2.58662	up
Os03g0762500	0.000124896	2.05916	up
Os03g0291200	0.00739846	-3.74462	down
Os01g0233900	0.000209521	1.72027	up
Os09g0371000	2.61128e-07	3.24636	up
Os03g0174200	4.14262e-08	-8.16726	down
Os04g0137450	4.86558e-09	-2.83077	down
Os11g0549615	6.10295e-05	4.37139	up
Os05g0137100	3.08907e-14	-2.46387	down
Os04g0476600	7.51581e-05	1.75809	up
Os01g0675400	3.75218e-05	-5.903	down
Os10g0421500	0.00271399	-1.76072	down
Os10g0522601	1.46324e-13	-2.49966	down
Os08g0509100	0.00241928	1.87778	up
Os08g0431300	1.78569e-07	-1.66246	down
Os02g0258200	3.32537e-05	-4.28845	down
Os04g0631600	6.45475e-05	1.83706	up
Os04g0632100	1.14942e-06	3.4944	up
Rice_newGene_2357	5.06131e-06	10.4917	up
Os09g0379600	4.10821e-07	Inf	up
Os12g0432600	1.03019e-19	Inf	up
Os12g0181701	2.62269e-39	5.42032	up
Os03g0810100	0.00929821	2.17894	up
Os02g0819500	1.20417e-26	3.1152	up
Os01g0837000	2.66558e-23	3.54576	up
Rice_newGene_4014	0.000146776	-2.95683	down
Os10g0420266	0.000488796	-2.57501	down
Os07g0176500	2.11975e-06	1.86636	up
Os06g0677000	1.48157e-07	-1.73802	down
Os09g0488800	4.08855e-06	-3.47757	down
Os10g0540800	0.000709668	-2.2584	down
Os03g0636700	1.41908e-16	-5.17185	down
Os05g0576600	0.000800837	1.83852	up
Os08g0496600	0.000532653	-3.65377	down
Os07g0668300	0.00968714	-3.91578	down
Os04g0640700	1.05037e-12	-2.2844	down
Os10g0539700	3.97737e-09	4.01407	up
Os12g0601300	5.36456e-15	-2.60288	down
Os03g0328300	0.00308906	-3.7697	down
Os03g0304550	6.19902e-16	-3.91668	down
Os04g0576900	0.00063198	-4.0455	down
Os09g0499300	8.18062e-08	-2.33669	down
Os11g0696501	0.000290869	Inf	up
Os05g0311500	1.17022e-12	2.37918	up
Os02g0110600	3.40393e-07	1.93301	up
Os03g0194900	3.22505e-38	3.85244	up
Os12g0443500	1.84432e-07	-3.0875	down
Os08g0107500	4.20654e-08	1.62931	up
Os06g0336200	1.82428e-08	-2.18906	down
Os04g0306400	3.56965e-23	2.91724	up
Os12g0268000	0.00143149	2.06385	up
Os01g0956200	2.17821e-06	Inf	up
Os09g0452200	2.33745e-42	-4.98587	down
Os01g0787101	2.46838e-05	3.40749	up
Os04g0449700	9.42461e-11	3.75351	up
Os05g0587000	4.97071e-16	-3.27547	down
Os05g0112101	0.000100436	3.35761	up
Os12g0112401	3.69108e-75	-8.95551	down
Os07g0105300	0.00343205	-2.93318	down
Os10g0422700	0.00848126	-2.5492	down
Os05g0181700	3.7243e-08	8.05631	up
Os02g0158300	0.00180544	-2.13885	down
Os03g0594400	1.40679e-12	2.5625	up
Os10g0132500	9.74824e-05	-1.94973	down
Os04g0310900	8.53158e-70	-8.55318	down
Os05g0155000	5.2333e-05	-2.28792	down
Os06g0593800	1.14127e-05	-1.63758	down
Os01g0648500	0.0061447	1.68918	up
Os05g0134400	1.86021e-08	1.947	up
Os02g0627100	1.03622e-41	4.28085	up
Os11g0179000	0.000175092	-1.97181	down
Os03g0701200	3.88886e-07	1.75663	up
Os02g0804900	0.00607021	-1.96317	down
Os03g0296000	2.42542e-05	#NAME?	down
Os01g0674400	1.01594e-08	4.56497	up
Os10g0491400	8.25831e-17	Inf	up
Os05g0589700	1.39606e-07	-1.82478	down
Os05g0157300	0.000589661	-1.60705	down
Os01g0165100	0.00219378	1.658	up
Os06g0707000	0.000152569	-3.10401	down
Os06g0266800	1.307e-36	-4.47584	down
Os08g0386200	2.72242e-28	5.12454	up
Os02g0735900	2.2814e-07	1.59476	up
Os03g0302000	2.07791e-05	1.7731	up
Os07g0626500	5.39146e-09	-2.22003	down
Rice_newGene_1426	1.1581e-05	3.17639	up
Os11g0118600	0.0020026	-2.52555	down
Os11g0109000	2.44994e-06	-3.91555	down
Os08g0434500	0.000106888	-2.8585	down
Os11g0547000	4.46095e-12	-2.21549	down
Os03g0326200	1.04263e-06	6.47297	up
Os01g0134700	5.5662e-23	5.53286	up
Os05g0112125	2.43699e-07	2.411	up
Rice_newGene_2604	4.40395e-05	4.67473	up
Os02g0614700	0.00159773	2.19284	up
Os03g0675700	0.000188193	-1.85617	down
Os02g0814200	0.00576976	-4.24863	down
Os04g0129200	0.000439635	-2.71579	down
Os04g0175400	2.49838e-07	3.84433	up
Os02g0654000	1.22924e-05	-2.02064	down
Os03g0237100	0.000261729	1.81248	up
Os07g0689600	5.69836e-05	-2.49376	down
Os02g0593700	6.83519e-07	1.93331	up
Os11g0249000	3.23525e-05	4.16597	up
Os04g0600300	1.67532e-11	6.9322	up
Os12g0639500	2.29617e-07	Inf	up
Os04g0683800	1.95855e-08	-1.82411	down
Os04g0659800	8.19982e-05	1.80344	up
Os02g0646500	7.00178e-05	-4.61834	down
Os04g0503600	7.16261e-15	2.92962	up
Os10g0531400	5.32207e-18	3.8096	up
Os03g0269601	4.03731e-06	-1.80803	down
Os04g0132300	0.00127523	-1.70836	down
Os05g0436100	3.413e-21	-3.37348	down
Os06g0725250	0.000439635	3.55235	up
Os09g0572450	6.36066e-13	2.32953	up
Os07g0586200	3.20414e-22	-3.33527	down
Os07g0539700	6.09013e-12	4.62728	up
Os03g0857900	2.37438e-18	2.57339	up
Os02g0175400	1.1165e-11	-2.22419	down
Os04g0687200	2.1204e-07	-2.63335	down
Os10g0532200	5.84875e-05	-2.98412	down
Os07g0133500	0.000349604	-2.4754	down
Os02g0695200	0.00626967	1.65437	up
Os10g0481200	0.00554396	-3.46995	down
Os12g0446500	4.91609e-07	2.2096	up
Os01g0691300	0.000127413	-8.20283	down
Os08g0232700	1.07828e-05	5.3132	up
Os02g0705500	0.000181246	1.62239	up
Os02g0101900	2.04138e-12	-7.49076	down
Os05g0495000	0.00905305	2.33288	up
Os11g0155425	0.00315091	-2.0998	down
Os04g0180900	2.28539e-09	-2.28531	down
Os09g0106700	0.000188909	1.61371	up
Os06g0103300	4.08135e-13	2.13628	up
Os12g0616800	6.20237e-18	3.92695	up
Os03g0852400	0.00869618	-2.18201	down
Os01g0919600	5.09007e-25	3.12326	up
Os09g0448500	3.17208e-05	-2.62815	down
Os04g0435100	7.48582e-09	4.18371	up
Os09g0547500	3.13914e-07	1.97443	up
Os12g0117850	0.0042644	-3.08373	down
Os05g0415700	2.58258e-27	-5.61468	down
Os07g0664200	0.00233061	2.65844	up
Os11g0673200	1.93419e-15	-3.26348	down
Os02g0228300	1.48008e-15	4.30857	up
Os10g0554800	0.00827549	-2.61287	down
Os06g0698748	6.33998e-32	4.49746	up
Os03g0307500	0.000349172	-2.01007	down
Os02g0786500	2.15197e-14	-6.1331	down
Os04g0693400	2.78352e-12	-2.31094	down
Os08g0203100	1.35183e-18	6.08741	up
Os02g0110000	4.58207e-24	-5.32695	down
Os11g0652600	0.00147962	-3.60665	down
Os01g0964000	4.9826e-05	1.75634	up
Os02g0831600	6.92582e-09	-1.99921	down
Os09g0433600	8.83141e-08	-2.49782	down
Os01g0112000	0.000377632	1.98825	up
Os11g0124300	1.16734e-06	-2.04047	down
Os02g0301100	3.27692e-20	2.99663	up
Os01g0890900	6.99096e-05	-7.69386	down
Os04g0538900	0.00445895	2.59538	up
Os01g0387566	0.00118457	-3.78993	down
Os03g0680700	0.00156898	-6.20626	down
Os01g0974600	0.000862174	-2.58046	down
Os05g0386900	3.73186e-07	-1.68016	down
Os03g0375601	8.96254e-07	-4.62587	down
Os03g0221500	2.68215e-06	-3.53912	down
Os06g0140400	1.6184e-16	-7.96326	down
Os09g0544750	0.000452558	-2.53573	down
Os05g0444200	0.00153625	2.87792	up
Os09g0130300	0.00384209	1.63935	up
Os04g0530050	0.00153037	-2.2315	down
Os08g0207800	0.00344164	-4.55883	down
Os05g0366900	0.00233118	-4.55536	down
Os03g0639100	0.000598622	-9.40099	down
Os11g0234200	1.83425e-15	2.55628	up
Os03g0148300	3.18673e-05	-6.50502	down
Os02g0773600	9.32439e-05	-4.04089	down
Os02g0673301	0.00542495	2.6333	up
Os03g0298700	7.65236e-12	-2.56749	down
Os01g0753800	2.77961e-10	-3.81776	down
Os06g0130100	5.32866e-08	-1.92286	down
Os07g0191250	0.000282864	2.26503	up
Os06g0547400	1.36524e-09	7.72667	up
Os12g0633200	0.00248168	-1.83268	down
Os01g0200350	1.20757e-07	5.24261	up
Os02g0327500	2.57699e-25	3.50823	up
Os08g0162800	8.87394e-08	-1.69889	down
Os05g0486150	2.00587e-07	3.43951	up
Os02g0783050	3.21675e-06	-2.3608	down
Os12g0244400	0.00712646	Inf	up
Os07g0408500	9.9323e-05	-5.80511	down
Os03g0673400	0.000675441	3.58619	up
Os04g0538400	0.000733257	2.81845	up
Os02g0833975	3.86412e-07	-3.21406	down
Os03g0147400	3.31023e-08	2.2709	up
Rice_newGene_807	0.00696938	2.9728	up
Os01g0727500	0.00200126	2.10323	up
Os11g0546600	0.00304003	-2.63147	down
Os04g0472300	5.00098e-17	-5.77604	down
Os07g0195400	8.87394e-08	-1.96239	down
Os01g0556650	6.93114e-09	2.41389	up
Os09g0426500	1.97716e-15	-5.05043	down
Os07g0685700	1.16702e-13	2.32258	up
Os03g0315400	7.03463e-27	6.9859	up
Os11g0582100	8.99483e-09	1.99145	up
Os04g0671200	2.28642e-13	2.12115	up
Os06g0586150	0.000331336	2.30531	up
Os06g0113600	3.58995e-06	-2.24419	down
Os01g0298301	0.00910948	1.62006	up
Os11g0163100	8.36704e-10	-2.15803	down
Os03g0602300	1.4746e-06	1.67385	up
Os04g0681400	2.12265e-11	-2.46508	down
Os09g0572500	0.000250625	3.17114	up
Os02g0707000	4.50983e-13	-3.28945	down
Os06g0235800	0.000526057	-3.44612	down
Os08g0540900	5.31208e-08	6.91846	up
Os04g0479900	0.0096045	-2.72186	down
Os02g0626400	1.97787e-06	2.43796	up
Os11g0703100	5.77673e-16	6.56151	up
Os01g0219500	0.00279927	-7.76722	down
Os04g0429800	0.000637633	1.81833	up
Os09g0544800	5.72516e-09	-1.90065	down
Rice_newGene_490	0.00686105	2.06203	up
Os01g0643300	2.69737e-09	-2.49146	down
Os06g0658200	6.55576e-08	-2.60372	down
Os03g0712800	0.000367951	2.79665	up
Os01g0870350	0.000109947	2.24865	up
Os08g0119500	0.00175349	-2.18015	down
Os08g0531600	7.93928e-28	-4.1104	down
Os06g0104400	2.71132e-11	-2.13341	down
Os12g0571300	7.56998e-08	-3.87463	down
Os02g0465600	0.000356234	1.90977	up
Os04g0437300	0.00185208	-2.60862	down
Os04g0225100	0.00638764	-1.61036	down
Os02g0587000	0.00342044	7.67132	up
Os04g0431700	7.56607e-06	-3.00213	down
Os11g0601950	2.98174e-07	Inf	up
Os05g0530701	3.13656e-06	-1.78216	down
Os03g0323500	1.6741e-16	-2.82864	down
Os05g0181200	4.32153e-06	6.38742	up
Os04g0249500	0.00815671	-2.4824	down
Os03g0318600	1.47776e-15	2.33219	up
Rice_newGene_1142	0.000666251	-1.72426	down
Os01g0851100	2.28026e-05	2.39279	up
Os03g0134900	0.00275567	-4.68539	down
Os10g0519400	7.42314e-09	2.00739	up
Os01g0672800	7.04192e-06	1.6073	up
Os03g0238000	1.76279e-05	2.34081	up
Os02g0454500	9.18545e-05	#NAME?	down
Os02g0817700	2.73632e-09	1.76781	up
Os02g0616100	1.33638e-29	-6.15401	down
Os01g0133200	0.000362402	-4.55118	down
Os05g0187500	0.00247663	-2.78394	down
Os03g0778400	0.000101247	-5.41435	down
Os10g0382100	1.21381e-05	-4.9285	down
Os07g0501800	1.54505e-19	-3.13287	down
Os10g0521000	1.68304e-10	2.31269	up
Os11g0704800	2.27089e-07	2.38078	up
Os11g0644100	1.60221e-53	-6.96922	down
Os03g0145050	6.35299e-06	-5.02493	down
Os10g0377400	7.58944e-07	-1.61648	down
Os03g0794400	3.27069e-05	3.79465	up
Os01g0155500	0.00125865	3.09992	up
Os01g0170300	1.47938e-11	-2.21446	down
Os06g0162800	2.72229e-07	-1.68331	down
Os01g0686650	0.00039057	-2.53664	down
Os06g0356800	2.74593e-34	10.0677	up
Os10g0416350	9.33708e-38	-4.57277	down
Os01g0620900	7.30722e-05	-3.32967	down
Os04g0525700	0.00033229	-4.212	down
Os06g0726200	2.50252e-58	5.28573	up
Os01g0218350	3.55896e-07	-3.0034	down
Os01g0895200	1.3523e-20	5.03158	up
Os03g0673600	0.00211234	1.72555	up
Os08g0530801	0.00214906	-2.81209	down
Rice_newGene_1491	2.54015e-05	-5.43467	down
Os01g0215725	1.47298e-09	-3.88762	down
Os01g0848550	0.000692347	3.49131	up
Rice_newGene_1136	1.57226e-06	Inf	up
Os09g0428750	0.0064805	1.94405	up
Os03g0807900	3.88631e-07	3.32852	up
Os10g0534600	1.35007e-07	2.03948	up
Os03g0708250	2.65672e-09	-1.95434	down
Os04g0690600	0.0021296	2.27404	up
Os06g0575400	0.00354523	-5.79107	down
Os02g0730000	3.78569e-35	3.78316	up
Os05g0550250	4.28992e-10	-3.15466	down
Os09g0548200	1.36929e-31	-4.20737	down
Os09g0297300	0.000194113	-6.54192	down
Os11g0151700	8.65822e-10	3.43746	up
Os02g0821400	0.00040162	5.54449	up
Os01g0113300	1.4703e-05	3.50346	up
Os04g0688100	8.37242e-10	3.39926	up
Os08g0465700	0.00115065	2.30985	up
Os04g0644433	2.49189e-14	-5.23504	down
Os08g0504000	2.81668e-06	-3.17541	down
Os02g0572400	1.02874e-12	2.10128	up
Os01g0665900	7.00236e-05	2.11181	up
Os01g0315600	1.50221e-08	-1.87078	down
Os01g0543100	9.71876e-19	-2.93284	down
Os01g0796000	6.12146e-05	6.80627	up
Os02g0827900	6.84339e-06	1.9473	up
Os03g0323600	7.66026e-05	5.28413	up
Os10g0572300	2.38003e-08	1.75951	up
Os09g0539800	1.72381e-10	-2.05316	down
Os03g0284650	0.000994216	2.17844	up
Os03g0829466	1.0143e-09	Inf	up
Os03g0415500	2.56166e-05	2.62928	up
Os03g0373500	6.69161e-05	3.14272	up
Os08g0156100	6.23077e-09	6.35598	up
Os02g0803600	1.7106e-06	-3.43341	down
Os02g0733300	1.81435e-43	-5.62898	down
Os10g0580400	6.93985e-25	7.40938	up
Os12g0265100	7.69852e-11	-2.78404	down
Os01g0803200	1.64652e-10	1.86953	up
Os09g0524300	2.11773e-10	-2.81558	down
Os02g0799700	2.41735e-11	3.08531	up
Os02g0186900	7.27767e-08	1.89663	up
Os02g0807000	1.60654e-08	1.64945	up
Os04g0689900	9.03659e-06	-2.21854	down
Os04g0506300	2.70623e-10	-4.88496	down
Os02g0635700	2.58316e-05	1.64597	up
Os03g0117300	1.22756e-08	-2.36796	down
Os01g0283500	5.72953e-16	2.6607	up
Os06g0693000	1.6113e-08	2.59997	up
Os06g0579100	4.03528e-11	7.69022	up
Os03g0418733	0.000468799	-2.29464	down
Os01g0845000	5.52977e-18	3.95643	up
Os12g0277000	0.00941908	1.86483	up
Os11g0129301	0.00135818	-2.07029	down
Os01g0348900	1.86249e-08	7.65158	up
Os07g0661450	9.77814e-52	6.05033	up
Os05g0194500	1.37528e-17	3.123	up
Os04g0465300	0.000515271	-5.00053	down
Os11g0687100	0.00274868	-1.80165	down
Os09g0531600	0.00639946	-1.80882	down
Os03g0126800	2.72584e-07	1.66662	up
Os05g0425000	8.47593e-07	-2.76308	down
Os06g0710500	0.00108839	-3.22362	down
Os10g0371100	0.00690157	2.43083	up
Os06g0256000	0.00954625	-2.07934	down
Os01g0282866	4.72248e-12	-2.67885	down
Os09g0458200	0.000902081	-2.26603	down
Os01g0954900	0.00673195	-4.1443	down
Os09g0380300	0.000854548	-2.74485	down
Os09g0427125	5.90354e-19	-4.30917	down
Os08g0524400	2.16797e-07	-1.64414	down
Os06g0565100	0.000922423	-3.25519	down
Os06g0553700	0.000218442	3.16276	up
Os10g0100300	9.85691e-07	-1.74458	down
Os05g0108600	0.000227867	-2.20133	down
Os06g0122200	0.000817087	-2.6299	down
Os01g0923000	5.14531e-07	2.6324	up
Os05g0545400	2.53261e-05	2.41567	up
Os02g0584800	1.737e-13	5.60305	up
Os05g0359700	0.000630092	-1.7305	down
Os04g0419100	1.77901e-06	Inf	up
Os12g0516800	0.001338	-2.11114	down
Os11g0655900	5.37988e-12	4.81896	up
Rice_newGene_1932	7.75554e-05	-3.1312	down
Os07g0193800	6.56399e-06	-3.42664	down
Os07g0185100	0.000112577	1.8556	up
Os10g0469600	0.000830264	2.16952	up
Os03g0310400	1.24187e-07	1.69613	up
Os04g0680400	4.50103e-07	-1.62569	down
Os03g0310000	0.00233441	-2.36434	down
Os09g0392050	2.12562e-11	2.02866	up
Os03g0664800	1.85326e-08	3.91567	up
Os02g0834100	5.32138e-07	-1.93131	down
Os05g0382600	1.58978e-07	-1.90652	down
Os01g0606166	2.02395e-05	1.87425	up
Os06g0534800	7.5433e-06	3.40552	up
Os06g0636700	6.24054e-08	-1.87867	down
Os01g0939200	1.02925e-06	-2.74226	down
Os07g0593000	2.01892e-05	7.08891	up
Os11g0528400	0.000353173	-2.27624	down
Os01g0264000	2.00104e-18	3.25442	up
Os04g0542800	3.28783e-18	2.52738	up
Os12g0187800	8.28122e-09	Inf	up
Os03g0829200	4.92857e-09	5.94593	up
Os03g0305150	7.91211e-17	2.48098	up
Os04g0629400	1.00882e-12	-5.45901	down
Os01g0128200	0.0029055	2.24395	up
Os05g0426900	0.00232952	-3.68159	down
Os01g0102300	0.000663235	1.89629	up
Os01g0915666	1.91003e-06	-2.03354	down
Os01g0159300	6.68582e-12	2.09654	up
Os06g0727400	0.00402246	2.27078	up
Rice_newGene_880	0.000334115	3.20753	up
Os12g0178250	7.83962e-12	-10.7218	down
Os08g0451000	3.80746e-07	-1.68079	down
Os09g0327500	0.00662307	-2.65523	down
Os01g0603300	7.30959e-10	2.61615	up
Os02g0768400	0.000235342	-1.97555	down
Os01g0959200	1.31729e-15	7.59394	up
Os08g0156600	0.007986	2.49953	up
Os05g0548800	1.75078e-12	-3.37282	down
Os02g0588550	3.07067e-05	-1.90978	down
Os06g0693800	0.00482464	#NAME?	down
Os09g0426100	9.68326e-10	-4.31183	down
Os03g0375300	1.1352e-08	-3.16973	down
Os06g0160600	3.44062e-07	#NAME?	down
Os03g0819450	0.0021437	-2.29897	down
Os06g0580100	0.00134141	2.52972	up
Os02g0191600	0.00389693	5.35336	up
Os04g0490500	0.00040492	1.84937	up
Os01g0768300	9.88128e-08	-5.26428	down
Os01g0370400	0.00422372	-2.66971	down
Os10g0499200	0.000575167	-2.43295	down
Os12g0622500	3.52157e-14	-2.59295	down
Os07g0635500	2.16765e-43	4.82738	up
Os07g0619500	5.27229e-06	2.13681	up
Os06g0129000	9.34018e-08	-2.28201	down
Os02g0134300	1.78329e-14	5.07558	up
Os03g0822033	2.8498e-11	-2.53713	down
Os01g0292700	1.46968e-05	5.26445	up
Os01g0745400	0.00269241	-2.03533	down
Os11g0708400	2.2053e-07	-1.7717	down
Os01g0504500	6.54211e-06	1.91647	up
Os12g0124700	0.00436759	-2.75154	down
Os01g0121500	2.56229e-07	5.90044	up
Os03g0192500	2.40388e-14	2.25586	up
Os03g0787150	1.19744e-06	1.71661	up
Os04g0498700	9.34812e-05	-1.77697	down
Os12g0555000	0.00381994	4.42537	up
Os08g0356700	7.71433e-05	6.2093	up
Os01g0615500	0.00403119	-2.15601	down
Os01g0848900	3.05461e-08	5.18384	up
Os11g0520500	2.34737e-17	3.24085	up
Rice_newGene_1517	0.00695552	-5.06691	down
Os01g0843500	0.000976737	1.60031	up
Os02g0823200	1.32861e-05	-3.52136	down
Os09g0468700	2.07527e-10	-4.0726	down
Os04g0681950	0.00596522	-3.39723	down
Os10g0173000	3.20039e-33	4.56589	up
Os04g0271200	5.12777e-29	-4.17557	down
Os02g0102900	2.66974e-07	-1.92107	down
Os08g0438100	0.000540557	#NAME?	down
Os03g0412400	6.1911e-10	5.45998	up
Os08g0105901	5.15512e-06	4.44745	up
Os02g0719600	5.61087e-41	6.47269	up
Os01g0278950	9.58835e-06	-1.73007	down
Os04g0483550	1.24045e-15	-2.97141	down
Os03g0326000	9.2817e-27	4.23882	up
Os03g0355700	9.06358e-26	-3.83642	down
Os06g0714950	1.46968e-05	2.10349	up
Os02g0732200	1.15487e-07	-2.51663	down
Os06g0343100	2.80432e-15	2.3142	up
Os01g0740400	0.00698439	-2.64102	down
Os11g0606800	5.20725e-06	-5.05673	down
Os03g0381000	0.00452317	5.14627	up
Os02g0178700	8.07347e-06	-2.33364	down
Os04g0672300	1.44602e-13	-4.31248	down
Os10g0524600	1.92079e-15	-2.65116	down
Os12g0194950	6.77154e-08	-4.83103	down
Os03g0756300	7.73608e-10	-1.9879	down
Os12g0114800	1.14564e-08	-2.76909	down
Os03g0717200	0.0046475	-1.74025	down
Os01g0370900	1.84057e-08	3.76944	up
Os11g0182100	8.92199e-06	3.0295	up
Os01g0901300	2.67902e-06	-2.29982	down
Rice_newGene_3743	0.00938711	-2.33015	down
Os06g0693500	1.53545e-08	1.76485	up
Os04g0404900	0.000128715	1.95905	up
Os11g0483000	0.000327443	3.32874	up
Os09g0552600	9.76848e-07	8.58165	up
Os03g0844600	2.49187e-39	-4.70689	down
Os08g0186200	1.47072e-26	Inf	up
Os05g0149500	3.51614e-15	-3.81473	down
Os03g0135100	0.00570501	-3.84931	down
Os07g0143200	0.00598672	2.50831	up
Os12g0437800	7.76398e-19	8.87772	up
Os06g0207600	0.000199158	-5.10151	down
Os01g0234700	0.000361575	-1.866	down
Os02g0503500	9.31045e-06	-6.15892	down
Os08g0471850	0.000737003	-1.76395	down
Os01g0955100	3.65788e-15	6.45295	up
Os01g0606900	9.37295e-09	-2.00382	down
Os03g0734900	0.00045952	1.83107	up
Os06g0157000	0.00140376	2.76632	up
Os08g0201100	1.24712e-08	4.48368	up
Os11g0671100	4.08617e-10	2.42606	up
Os03g0783051	1.90058e-08	-3.46697	down
Os07g0602800	0.00372491	Inf	up
Os05g0544750	0.00691263	2.96812	up
Os12g0559400	0.000398386	-3.85488	down
Os12g0113500	6.24503e-07	2.62625	up
Os10g0579400	0.00208321	-2.51986	down
Os08g0151300	0.00649085	1.73071	up
Os03g0861400	6.91692e-09	-2.37757	down
Os02g0669366	3.69464e-07	3.36863	up
Os11g0115100	2.08343e-09	-2.71034	down
Os12g0596800	4.10588e-09	1.9816	up
Os02g0527600	2.47648e-06	1.59629	up
Os09g0536200	1.56562e-09	-2.18712	down
Os08g0205400	4.36645e-17	2.67034	up
Os07g0681200	4.32385e-06	-2.4512	down
Os01g0343350	3.62638e-09	2.79894	up
Os01g0147850	1.57002e-05	-4.12191	down
Rice_newGene_1790	0.00366367	-3.34652	down
Os02g0830750	8.90958e-05	-3.86138	down
Os01g0855000	1.53943e-12	-2.3086	down
Os07g0630800	6.77074e-11	-2.62209	down
Os01g0167900	1.33538e-15	-3.1721	down
Os04g0536300	1.61886e-07	-1.87005	down
Os05g0379500	0.00582052	-2.14246	down
Os01g0288200	5.88884e-07	-5.74285	down
Os03g0671800	9.16008e-06	-3.95886	down
Os01g0514850	7.79924e-08	-1.93587	down
Os03g0782350	0.000167279	Inf	up
Os08g0242900	9.57062e-15	-2.52082	down
Os01g0786000	4.38376e-06	-3.12043	down
Os06g0571800	9.2187e-13	2.42646	up
Os01g0254300	0.00093218	-2.68794	down
Os09g0376000	0.00868596	-2.04989	down
Os02g0168100	5.92274e-12	2.04991	up
Os03g0198200	0.000122743	1.88933	up
Os05g0103300	0.000668344	1.97655	up
Os07g0537000	3.88282e-05	2.0865	up
Os09g0507100	2.07626e-24	-3.47631	down
Os05g0474800	2.84715e-14	5.43603	up
Os10g0563900	4.71819e-14	-4.63822	down
Os06g0676600	0.00299838	1.85038	up
Os05g0519300	0.000218521	2.41251	up
Os03g0750500	9.17358e-05	3.09617	up
Os05g0495200	1.56975e-11	2.12544	up
Os06g0592500	8.23391e-25	6.82846	up
Os04g0465600	5.43163e-06	-2.32499	down
[truncated: 2,946 more rows]

## Sheet: 25-0-4
Table S10 DEGs identified in LJ25 and LJ11 under chilling stress
#ID	25-0-4 FDR	25-0-4 log2FC	25-0-4 regulated
Os07g0561500	0.00638387	-1.97398	down
Os06g0273200	1.54885e-05	-2.96325	down
Os10g0205300	2.00758e-05	2.219	up
Os10g0508050	0.000594466	-2.41286	down
Os08g0242700	0.000198805	-1.6065	down
Os02g0257500	0.000546077	-3.03565	down
Os02g0507100	0.00209203	-2.0272	down
Os02g0575000	0.00461061	5.49191	up
Os08g0551225	3.46391e-05	-2.37439	down
Os03g0858600	0.00575206	-2.22173	down
Os03g0401333	2.25753e-05	-1.90208	down
Os01g0110400	0.00958653	1.94604	up
Os10g0485400	1.30006e-07	5.33392	up
Os03g0119900	5.9477e-05	-2.43234	down
Os05g0565100	4.36732e-05	-2.041	down
Os05g0518300	1.84756e-15	-3.47252	down
Os12g0108350	0.00717406	2.19863	up
Os04g0598000	0.00477169	1.82313	up
Rice_newGene_595	0.000138487	3.06238	up
Os07g0412100	8.60403e-06	-1.93943	down
Os04g0481200	0.000430955	-2.51851	down
Os01g0864500	0.000130671	5.25871	up
Os07g0558400	0.00087191	-1.74672	down
Os12g0590500	8.62446e-07	-2.5884	down
Os03g0809400	5.81951e-06	2.16454	up
Os02g0822900	1.92133e-05	3.87405	up
Os12g0153433	0.00592765	-1.75012	down
Os06g0495500	0.00799276	-2.00489	down
Os10g0506000	0.0068355	2.29261	up
Os12g0107700	0.00395901	-2.14503	down
Os02g0206700	3.78664e-07	5.40017	up
Os05g0138300	0.00164724	3.89886	up
Os08g0114200	0.00906928	-2.20735	down
Os01g0136200	7.5116e-05	4.36718	up
Os01g0329300	5.94553e-17	-4.97606	down
Os03g0559700	0.00114698	3.8709	up
Os01g0273100	0.00803652	-2.84691	down
Os02g0123100	0.00849539	-1.66622	down
Os10g0386300	6.38331e-14	4.84472	up
Os09g0517100	0.000843951	2.48848	up
Os04g0443200	0.00111544	2.44817	up
Os07g0241800	0.003126	2.17937	up
Os05g0464400	0.00322968	2.39604	up
Os03g0683300	1.81437e-05	-2.47561	down
Os08g0551200	1.12347e-08	-2.57909	down
Os07g0566150	0.00799276	2.16107	up
Os11g0147150	9.71357e-07	5.88889	up
Os05g0521650	0.000509497	-2.38476	down
Os07g0440700	2.48085e-05	-3.48493	down
Os08g0475500	0.00146764	-2.73266	down
Os09g0440600	0.00306552	2.53259	up
Os10g0378000	0.000128231	-1.71283	down
Os04g0496700	0.00366293	1.77171	up
Os06g0610100	7.33603e-05	-2.80494	down
Os08g0191400	0.000253387	-1.80031	down
Os10g0502100	1.75336e-08	-2.45479	down
Os07g0616800	1.90633e-06	-4.39961	down
Os09g0488700	9.73061e-06	2.45873	up
Os04g0457100	0.00270338	-1.59731	down
Rice_newGene_3356	0.00309403	2.37533	up
Os01g0819800	0.000726167	2.71762	up
Os06g0163450	0.00355714	4.77678	up
Os01g0378100	0.000498785	1.66421	up
Os10g0558200	3.89421e-07	-4.06186	down
Os06g0676400	9.66827e-06	-1.88503	down
Os09g0547100	0.00777228	-1.87942	down
Os01g0588000	0.000171863	-2.30453	down
Os05g0421600	0.0039947	2.55176	up
Os05g0574300	0.00300738	-2.17349	down
Os04g0526000	9.44826e-13	-3.72613	down
Os12g0145916	8.00475e-05	-2.45189	down
Os03g0421300	0.000994039	2.38142	up
Os05g0486100	0.00766222	2.11665	up
Os10g0536900	6.78582e-15	-3.42078	down
Os02g0193600	0.00253013	-2.52684	down
Os09g0508200	0.000373231	-2.89104	down
Os04g0401751	6.93877e-12	3.39222	up
Os01g0627916	0.00116503	6.48846	up
Os08g0360700	0.000856442	-3.14853	down
Os03g0161400	5.67373e-06	-1.83709	down
Os03g0748000	0.000137863	1.65054	up
Os11g0184900	4.7207e-07	2.82072	up
Os03g0723800	3.50166e-06	4.5454	up
Os12g0414500	0.000747015	-2.48178	down
Os03g0346500	0.000351845	-1.72889	down
Os08g0158200	0.000818107	5.88541	up
Os05g0442000	0.00107254	-1.9382	down
Os08g0490900	0.00279834	-2.87393	down
Os10g0329300	5.01185e-05	-1.6991	down
Os01g0699900	1.9471e-06	-2.2567	down
Os01g0139000	0.000116586	-2.04251	down
Os07g0568100	0.000922456	1.7158	up
Os02g0639500	3.83289e-12	-2.74103	down
Os02g0176300	9.53629e-09	2.54537	up
Os06g0133600	6.13897e-05	-1.71717	down
Os12g0608500	0.00299652	3.11241	up
Os01g0928200	2.63562e-09	-3.48681	down
Os03g0351100	0.00867029	2.1619	up
Os04g0574200	7.61183e-05	-1.62035	down
Os03g0587200	0.0086979	-2.15141	down
Os11g0112900	1.84118e-13	-2.87987	down
Os04g0659100	6.89345e-05	-1.66593	down
Os03g0570800	0.00134769	-2.41367	down
Os12g0433700	0.00597205	-1.76182	down
Os05g0232200	6.33543e-06	-2.36889	down
Os04g0372700	0.000553625	1.72882	up
Os01g0253400	0.00129629	-1.77228	down
Os02g0215300	1.82987e-05	3.91749	up
Os02g0527900	0.00229944	2.31393	up
Os03g0219100	0.00434171	-1.79101	down
Os01g0756900	0.00678956	-2.37778	down
Os01g0263600	9.67648e-05	1.66457	up
Os01g0819700	2.13617e-10	2.77744	up
Os03g0397600	0.000144989	-2.36067	down
Os09g0424701	0.0036725	-1.89218	down
Os02g0264800	7.67244e-05	-2.55716	down
Os06g0256900	4.66951e-07	-2.44569	down
Os04g0497000	0.00943083	1.98603	up
Os12g0601400	8.07965e-05	-1.61913	down
Os06g0567433	2.655e-06	-2.11527	down
Os08g0268000	6.35092e-06	1.83613	up
Os06g0257050	6.98393e-06	-2.44663	down
Os06g0725350	0.00227403	-1.86398	down
Os12g0169000	5.32189e-06	-2.0497	down
Os11g0609600	0.00830163	-1.7681	down
Rice_newGene_4	0.000469787	2.967	up
Os03g0231750	0.000958624	-2.85199	down
Os06g0503100	0.00209203	-1.71802	down
Rice_newGene_474	0.000579785	2.57185	up
Os08g0466200	0.00135005	-1.91211	down
Rice_newGene_4017	0.00241757	2.6095	up
Os02g0753400	0.000797309	-2.05319	down
Os01g0700200	0.00311912	-2.25421	down
Os01g0609200	0.00702321	2.53913	up
Os11g0673400	0.000898827	-3.08328	down
Os01g0822001	0.00254008	-2.43965	down
Os04g0538750	0.00145173	2.12967	up
Os01g0176400	2.11479e-06	-2.14909	down
Os05g0194550	0.000144959	2.09795	up
Os01g0783200	0.00178388	2.52215	up
Os03g0124000	0.00775879	1.96117	up
Os04g0618800	0.00525048	2.12123	up
Os05g0341300	1.15836e-14	5.65898	up
Os01g0651150	0.00104794	-2.35401	down
Os10g0104900	0.00204201	-2.45657	down
Os10g0418100	0.000109415	4.47089	up
Os05g0127200	7.1989e-07	-1.97054	down
Os09g0526600	0.000838796	1.95196	up
Os10g0574700	1.94086e-05	2.20454	up
Os09g0491100	1.49035e-05	-3.15412	down
Os11g0153450	4.77553e-05	-1.89194	down
Os06g0716000	0.0050873	1.80777	up
Os01g0860601	0.000371838	3.093	up
Os12g0536300	0.00841215	1.96265	up
Os03g0149200	1.84976e-05	-2.38302	down
Os03g0722500	3.83508e-06	1.86584	up
Os04g0295500	0.00149471	-2.38119	down
Rice_newGene_3929	0.0019074	2.60485	up
Os07g0625800	6.75156e-11	-2.89127	down
Os10g0392400	1.03367e-07	3.27358	up
Os01g0880350	6.70761e-05	-1.78973	down
Os05g0238400	3.08112e-06	-2.35855	down
Os04g0448500	1.27324e-05	-3.20589	down
Os11g0614400	6.62925e-05	-1.86157	down
Rice_newGene_2618	0.000985082	2.73013	up
Os02g0687900	3.61511e-05	-1.66549	down
Os12g0138050	0.00129776	2.57915	up
Os10g0552800	1.03495e-10	#NAME?	down
Os06g0717900	0.00669359	2.69984	up
Os05g0477900	0.0029588	2.17536	up
Os10g0390600	0.00141806	-1.59002	down
Os09g0425900	0.00557005	1.88101	up
Os04g0410600	0.00561193	-2.07591	down
Os01g0584900	0.00074919	8.25505	up
Os05g0250700	0.000838347	-2.91951	down
Os06g0113900	4.58759e-05	-2.18431	down
Os02g0130200	0.00322942	-1.87324	down
Os06g0104300	0.00103559	-1.86017	down
Os08g0331000	0.00909093	2.94597	up
Os03g0605300	0.000103871	-1.94188	down
Os05g0462700	0.00186836	-2.92412	down
Os06g0118075	0.00102485	-2.96141	down
Os03g0186900	2.26681e-10	-2.82901	down
Os12g0114000	4.45004e-09	5.34518	up
Os03g0179000	5.32777e-07	2.03481	up
Os04g0149400	0.000884533	2.3495	up
Os10g0394200	0.000494289	-1.95067	down
Os09g0416600	0.00321064	-2.25328	down
Os03g0579200	0.00761463	-1.93718	down
Os03g0799000	3.51691e-08	-2.3687	down
Os07g0606800	3.97645e-05	-1.84774	down
Os04g0631200	0.00455993	-2.52337	down
Os03g0324200	1.20414e-07	3.53135	up
Os02g0597700	0.000140005	-2.25661	down
Os03g0109000	0.00349988	5.06708	up
Rice_newGene_2960	6.25398e-05	7.07226	up
Os07g0642800	0.000369318	-1.76704	down
Os03g0139500	0.000103933	-3.46746	down
Os07g0593400	1.49035e-05	2.39438	up
Os10g0545700	8.2123e-05	2.11723	up
Rice_newGene_2258	0.00841215	2.58483	up
Os10g0160100	1.78677e-08	-3.03726	down
Os11g0665950	0.00044029	-2.75747	down
Os05g0578100	0.00477414	1.74855	up
Os10g0563600	0.000988251	1.83122	up
Os05g0365600	1.90874e-10	-2.69269	down
Rice_newGene_542	6.71441e-09	#NAME?	down
Os04g0573200	4.42803e-06	-2.10719	down
Os07g0674800	0.00324742	2.51558	up
Os01g0639600	0.00235464	2.47112	up
Os09g0452700	1.69287e-08	5.70938	up
Os05g0516850	0.00325508	-1.98305	down
Os02g0783000	6.18199e-06	-2.57053	down
Os03g0162650	0.00119069	-2.61374	down
Os04g0656800	0.0045523	-3.17019	down
Os05g0376600	0.00354487	-2.40398	down
Os02g0719000	0.000272433	-1.93198	down
Os07g0682000	0.00481213	2.32707	up
Os03g0762300	0.00183153	2.5148	up
Os10g0114400	0.00338031	-1.98766	down
Os07g0549900	1.33167e-07	-2.97947	down
Os04g0433000	0.000891568	-2.58645	down
Os12g0155250	1.55148e-05	-1.78869	down
Os03g0832200	6.18199e-06	-2.36216	down
Rice_newGene_116	0.000988251	3.33213	up
Os05g0113900	0.00065792	-3.31202	down
Os04g0526800	0.00890999	-1.81415	down
Os10g0518400	0.00699081	-2.20617	down
Os01g0222500	2.66363e-05	-2.1869	down
Os06g0538400	0.00583237	-1.88831	down
Os06g0602400	1.81437e-05	1.78946	up
Os04g0618700	0.00659585	2.26468	up
Os07g0681250	0.00289628	-1.94389	down
Os11g0641300	0.00241673	-1.88745	down
Os09g0475800	0.00150443	2.65897	up
Os01g0732801	9.14119e-06	2.16152	up
Os06g0683950	7.5184e-07	-2.50366	down
Os01g0329350	1.84756e-15	-5.06687	down
Os01g0270100	1.40342e-05	1.86876	up
Os03g0646200	1.40738e-07	2.16809	up
Os02g0164000	3.39881e-07	-2.2507	down
Os03g0259400	1.23469e-12	-3.64018	down
Os01g0914700	0.00214176	-2.64686	down
Os07g0582400	0.0016202	3.62309	up
Os06g0245700	0.0016394	1.81125	up
Os05g0533700	0.000277741	2.22713	up
Os08g0557600	3.73633e-06	2.02377	up
Os05g0296200	0.00012399	Inf	up
Os05g0310750	6.63498e-14	-4.50646	down
Rice_newGene_1828	0.00404495	1.74506	up
Os06g0285400	0.00162694	-2.67426	down
Os11g0102700	0.000641675	1.99845	up
Os01g0826400	0.00490003	3.0959	up
Os11g0502700	0.000898827	6.18477	up
Os07g0232900	0.000513121	-2.89084	down
Os09g0507500	8.83734e-05	-2.6435	down
Os04g0447600	3.34188e-05	-2.10382	down
Os10g0150400	0.00609068	-2.1806	down
Os04g0617050	0.00111937	1.64103	up
Os05g0389800	5.85773e-15	3.97597	up
Os07g0671500	0.000666254	-1.61605	down
Os01g0347000	0.00207396	-1.69929	down
Os06g0662200	4.83147e-05	-2.60239	down
Os06g0303800	0.00293417	1.78809	up
Os01g0191800	0.00355069	-1.9442	down
Os03g0405900	0.000430626	2.58465	up
Os04g0625200	0.00136778	1.96469	up
Os08g0503000	1.02284e-11	-3.10932	down
Os02g0552400	0.000343974	1.68853	up
Os02g0455400	0.000107899	2.62437	up
Os03g0667150	0.000553331	1.99865	up
Os01g0937900	2.22859e-12	-3.36316	down
Os03g0286500	0.00145026	-3.26761	down
Os06g0683400	0.00110684	2.3128	up
Os07g0664400	0.00267409	-2.20829	down
Os09g0476800	0.00336755	-1.58527	down
Os01g0897300	3.33972e-05	-2.25909	down
Os04g0671300	4.08014e-16	-3.20389	down
Os01g0728150	0.0057974	-1.90587	down
Os05g0343400	2.01102e-17	3.36939	up
Os06g0567200	2.4676e-07	-2.35691	down
Os05g0594500	2.29209e-05	-2.86289	down
Os12g0104766	1.2266e-05	-2.05343	down
Os08g0425000	8.26094e-05	-2.75048	down
Os08g0485800	0.00970627	5.59053	up
Os03g0809200	0.00253707	2.4599	up
Os01g0925100	0.000715173	1.94811	up
Rice_newGene_1842	0.00587908	2.2238	up
Os07g0590700	0.000128899	-2.3922	down
Os02g0740500	0.00802687	2.71576	up
Os01g0667900	3.48774e-07	2.6993	up
Os12g0209300	5.61811e-06	-2.93316	down
Os03g0667100	0.000579058	1.93772	up
Os07g0481100	9.26496e-05	-1.6171	down
Os10g0406300	0.0057703	1.94688	up
Os05g0557100	0.00633074	-1.674	down
Os04g0445000	2.05105e-10	-4.51535	down
Os06g0720301	0.0095084	-1.7347	down
Os12g0640900	4.81542e-05	-1.66092	down
Os03g0300600	1.09263e-05	-1.76294	down
Os03g0377201	0.00349107	-2.11653	down
Os09g0247600	3.59145e-15	-4.08252	down
Os09g0537700	0.00649221	7.30146	up
Os01g0265100	0.00112091	-1.65242	down
Os02g0524800	0.00439114	2.3365	up
Os10g0551800	5.75092e-06	-6.53246	down
Os06g0707700	5.39542e-05	-3.67541	down
Os03g0574900	0.000630302	6.59457	up
Os04g0382400	7.5382e-06	2.53657	up
Os01g0938200	5.11597e-05	-1.97763	down
Os12g0624300	9.88193e-05	-1.89686	down
Os02g0596200	3.01909e-06	-2.93329	down
Os10g0533500	7.19535e-10	-2.41321	down
Os01g0341000	9.11019e-05	-2.03285	down
Os01g0110700	0.00677026	-2.00226	down
Os03g0802600	3.48774e-07	-2.78669	down
Os04g0387600	0.000172817	-1.64677	down
Os09g0261900	3.19856e-05	-2.09946	down
Os02g0118400	0.00041448	-1.68371	down
Os02g0498100	0.000115686	2.73337	up
Os07g0502900	0.00284697	-1.66315	down
Os03g0180900	0.000670158	3.03034	up
Os07g0119475	8.76098e-12	-2.66776	down
Os05g0501600	0.00461061	1.85335	up
Os02g0734800	7.18675e-07	2.18443	up
Os09g0366500	3.14959e-06	5.61931	up
Os02g0647900	6.6507e-05	-1.87899	down
Os05g0170250	8.1454e-07	-2.03386	down
Os03g0181500	2.42434e-05	-1.75317	down
Os12g0573600	0.000685369	-2.4724	down
Os06g0708200	0.00165301	-2.00796	down
Os11g0673100	0.000248878	2.13098	up
Rice_newGene_121	0.00516062	1.62242	up
Os06g0152600	9.34481e-05	-1.61284	down
Rice_newGene_1542	6.40866e-07	-4.18379	down
Os02g0636600	0.000283865	-3.78516	down
Os02g0803300	0.000508555	2.03726	up
Os03g0114000	0.00319348	-2.00898	down
Os02g0134200	1.06233e-07	3.55695	up
Os05g0494200	0.00177304	4.16201	up
Os01g0728100	0.000198636	-2.03906	down
Os03g0119100	3.01909e-06	-2.33903	down
Os03g0808350	0.00303427	2.12409	up
Os04g0496300	0.00609068	-3.146	down
Os04g0615200	4.83766e-05	3.81336	up
Os11g0155600	3.02301e-06	2.09999	up
Os03g0776900	0.00121071	3.13586	up
Os11g0514800	2.43277e-05	-1.96428	down
Os01g0710200	0.000149114	-1.94184	down
Os08g0526150	5.09257e-06	-1.83334	down
Os03g0176100	2.4567e-05	3.05852	up
Os08g0106100	0.00229944	-1.65568	down
Os09g0507550	0.00765782	-2.32968	down
Os03g0343900	1.86125e-06	-1.9991	down
Os10g0413400	2.49064e-09	-2.37831	down
Os04g0679050	0.0069662	-2.04013	down
Os11g0155950	0.00473265	-2.98783	down
Os01g0242300	1.27554e-06	-2.13143	down
Os01g0167100	0.00531992	-2.30812	down
Os11g0653300	1.27757e-05	-2.71503	down
Rice_newGene_1849	5.95794e-07	-3.08588	down
Os07g0119400	1.61995e-10	-2.61787	down
Os03g0203700	0.00841215	1.64867	up
Os04g0604250	0.00421457	-1.5939	down
Os07g0658600	1.23469e-12	-3.53329	down
Os02g0256100	0.00102474	-1.58764	down
Os06g0299300	0.000811068	-3.22444	down
Os01g0847700	6.10104e-06	-2.03482	down
Os07g0448600	0.00872058	-2.71185	down
Os03g0281100	0.000696142	-2.74984	down
Os09g0542700	0.000499883	-1.61466	down
Os01g0922350	0.00404495	-1.69775	down
Os09g0304500	0.000277363	-2.83134	down
Os05g0466600	1.07674e-05	-1.88246	down
Os06g0725300	0.00274331	-1.79117	down
Os01g0956300	0.0025628	4.82442	up
Os08g0475100	8.03897e-05	-1.60293	down
Os12g0159500	0.000185938	-1.93216	down
Os02g0433900	0.00017381	-1.96227	down
Os01g0882800	0.00647444	-2.34204	down
Os02g0816200	0.000155459	-2.84269	down
Os01g0631500	0.000552812	-1.80728	down
Os04g0412500	0.00124575	-1.82249	down
Os08g0131000	0.00132414	-1.65232	down
Os02g0555700	6.58128e-05	-1.68001	down
Os07g0194300	0.000345085	-2.06856	down
Os03g0128300	0.00819578	-2.09867	down
Os12g0115100	0.00128748	5.21402	up
Os02g0537400	3.29141e-13	3.01871	up
Os01g0233900	0.000859735	1.62079	up
Os03g0174200	0.000819012	-2.92949	down
Os05g0137100	9.49221e-06	-1.77814	down
Os02g0258200	0.00726577	-2.20605	down
Os12g0181701	0.000182689	2.29287	up
Os02g0819500	0.000347722	1.62389	up
Os01g0837000	0.00191257	2.3745	up
Os03g0636700	0.000376376	-2.03896	down
Os12g0601300	2.59833e-05	-1.81069	down
Os03g0304550	0.00641563	-1.58523	down
Os06g0336200	0.000229438	-1.79972	down
Os09g0452200	2.2154e-07	-2.06057	down
Os01g0787101	0.00656637	3.13951	up
Os04g0449700	0.00871844	2.10378	up
Os05g0587000	5.10081e-06	-2.01306	down
Os12g0112401	3.55645e-35	-5.20961	down
Os05g0181700	7.01816e-09	6.19138	up
Os12g0626200	0.00884108	2.11539	up
Os04g0310900	1.68073e-05	-2.08705	down
Os05g0155000	0.00027415	-2.29839	down
Os01g0826800	0.00899911	-2.01951	down
Os11g0179000	0.00274607	-1.79078	down
Os01g0674400	8.28438e-07	4.19841	up
Os10g0491400	1.27177e-09	Inf	up
Os06g0266800	3.03735e-06	-2.0013	down
Os08g0386200	0.00322942	2.31188	up
Os08g0434500	0.000952478	-2.14796	down
Os11g0547000	3.81139e-05	-1.67582	down
Os01g0134700	0.00188933	4.47047	up
Os04g0129200	0.00612666	-2.11692	down
Os02g0593700	0.000519736	2.24973	up
Os02g0646500	1.05621e-05	-4.69765	down
Os09g0572450	0.00352337	1.73082	up
Os02g0175400	5.22389e-06	-1.82883	down
Os01g0882500	0.000115683	1.73611	up
Os01g0912600	0.00120302	1.6338	up
Os05g0415700	2.27026e-14	-3.70145	down
Os11g0673200	2.83642e-13	-2.95386	down
Os02g0228300	0.00286499	2.64994	up
Os10g0554800	7.22945e-05	-4.05112	down
Os02g0786500	3.32598e-07	-3.34658	down
Os08g0203100	0.00141806	3.69458	up
Os02g0110000	1.25255e-07	-2.39958	down
Os11g0652600	0.00227403	-3.00838	down
Os09g0433600	2.10524e-06	-2.47595	down
Os03g0375601	0.00154224	-2.53625	down
Os03g0221500	0.00493929	-1.71455	down
Os06g0140400	1.58667e-05	-2.9441	down
Os04g0530050	0.000910216	-2.20225	down
Os11g0234200	7.81812e-05	1.74455	up
Os02g0773600	0.00177588	-2.66539	down
Os07g0191250	0.000730847	1.7393	up
Os08g0162800	1.27165e-05	-1.77312	down
Os02g0783050	2.32355e-05	-2.41765	down
Os04g0472300	3.53517e-07	-2.79863	down
Os03g0315400	4.36869e-09	5.12533	up
Os02g0707000	0.000112133	-1.87332	down
Os11g0104833	0.00900335	-2.23484	down
Os01g0957000	0.000276021	-1.58606	down
Os12g0632900	0.00115756	-1.62478	down
Os08g0531600	0.0010346	-1.738	down
Os12g0571300	1.68204e-05	-3.03469	down
Os04g0431700	8.83734e-05	-2.31718	down
Os03g0323500	1.03069e-06	-1.96939	down
Os04g0249500	0.00555019	-2.42416	down
Os03g0318600	4.81439e-05	1.65203	up
Os10g0394700	0.00930073	-2.27094	down
Os02g0616100	7.70949e-21	-4.25681	down
Os07g0501800	5.8254e-05	-1.64465	down
Os11g0644100	3.1713e-12	-2.79473	down
Os03g0145050	0.00303427	-2.48042	down
Os06g0162800	2.75185e-05	-1.709	down
Os06g0356800	5.35665e-11	6.90202	up
Rice_newGene_1491	0.00584231	-2.77906	down
Os01g0215725	0.000722942	-1.65433	down
Rice_newGene_1136	3.66902e-10	Inf	up
Os10g0528200	6.1837e-06	1.95178	up
Os09g0428750	0.000390133	2.56603	up
Os05g0550250	1.04281e-05	-2.38926	down
Os09g0548200	8.11855e-05	-1.77248	down
Os04g0644433	2.62415e-14	-4.46685	down
Os01g0665900	0.000453	2.14877	up
Os03g0284650	4.71253e-07	3.19119	up
Os03g0373500	0.00109585	2.6459	up
Os02g0803600	0.00778165	-1.91478	down
Os02g0733300	5.32486e-15	-3.15192	down
Os12g0265100	2.36849e-07	-2.16668	down
Os04g0689900	0.000435039	-1.99071	down
Os01g0283500	2.82472e-06	2.03941	up
Os07g0661450	5.10543e-10	6.1492	up
Os11g0687100	0.00150443	-2.30514	down
Os06g0710500	0.00239719	-2.57692	down
Os01g0282866	0.00239719	-1.61482	down
Os09g0458200	0.00154543	-2.31364	down
Os09g0427125	1.69287e-08	-2.72525	down
Os08g0524400	2.90684e-06	-1.86942	down
Os06g0565100	5.26132e-05	-3.5316	down
Os10g0100300	1.63713e-08	-2.40282	down
Os11g0655900	0.000166286	3.1895	up
Os09g0392050	6.18452e-05	2.13728	up
Os05g0382600	2.32608e-08	-2.39987	down
Os06g0711900	6.6445e-09	-2.29479	down
Os11g0528400	0.0017134	-2.17613	down
Os01g0264000	2.4883e-06	2.3402	up
Os04g0629400	0.000469437	-2.33519	down
Os03g0108300	0.00512766	-2.04681	down
Os09g0327500	0.00144419	-2.72737	down
Os02g0768400	0.00201605	-1.89048	down
Os01g0959200	0.00492135	8.45346	up
Os05g0548800	8.96463e-10	-2.79952	down
Os09g0426100	0.00495443	-1.89227	down
Os03g0375300	6.36294e-06	-2.66133	down
Os02g0134300	0.00572116	4.34674	up
Os05g0438700	0.00973199	-2.61901	down
Os11g0520500	3.80005e-05	2.181	up
Os02g0823200	0.00164662	-2.14809	down
Os04g0271200	9.97455e-11	-2.59603	down
Os03g0412400	0.00439196	3.51502	up
Os02g0278700	0.000263342	-2.62392	down
Os03g0326000	1.94086e-05	2.55954	up
Os03g0355700	0.000156908	-1.74255	down
Os06g0343100	5.53298e-08	2.13976	up
Os10g0524600	0.00021981	-1.61425	down
Os12g0194950	0.000345085	-2.49728	down
Os03g0717200	0.00292293	-2.04151	down
Os08g0495866	0.00906928	-2.20634	down
Os09g0552600	0.00893573	7.03233	up
Os03g0844600	1.13013e-12	-2.81192	down
Os08g0186200	0.00404495	Inf	up
Os05g0149500	2.19691e-06	-2.04616	down
Os06g0207600	0.000169501	-4.51037	down
Os02g0503500	1.04432e-06	-4.72935	down
Os08g0201100	0.00129028	2.77719	up
Os12g0559400	0.00187877	-2.66393	down
Os03g0861400	7.06171e-09	-2.69388	down
Os08g0205400	0.00129122	1.84978	up
Os07g0681200	0.00015021	-2.28886	down
Os07g0630800	2.5972e-09	-2.70287	down
Os01g0167900	0.000365934	-1.74186	down
Os01g0288200	0.000313671	-3.40592	down
Os01g0254300	0.00907781	-2.04299	down
Os10g0563900	0.000931057	-2.05846	down
Os06g0592500	1.34975e-05	6.24735	up
Os04g0465600	0.000497403	-2.02947	down
Os04g0447566	0.000104497	-2.08318	down
Os05g0541750	0.00634888	-3.47999	down
Os01g0280500	0.00224359	2.18424	up
Os08g0298700	0.000481637	-2.98306	down
Os06g0688200	0.00647444	5.30225	up
Os02g0129300	2.66363e-05	-2.26036	down
Os09g0550400	0.00141806	2.484	up
Os01g0909400	0.00308405	-1.65349	down
Os02g0159700	0.000264741	2.51143	up
Os04g0396800	0.000430626	-2.57736	down
Os04g0654600	9.36679e-05	-2.76978	down
Os12g0635400	0.000574264	2.67181	up
Os12g0284525	0.000117825	-2.89309	down
Os11g0704500	0.00963482	5.64397	up
Os02g0805000	3.9944e-05	-1.68418	down
Os05g0449200	1.69287e-08	-2.30004	down
Os05g0140100	6.69081e-05	-1.72492	down
Os09g0571000	0.00118104	-2.77069	down
Os02g0520100	0.000143703	-2.34894	down
Os03g0199500	0.000241331	-1.66885	down
Os03g0122600	0.00141943	-1.69442	down
Os06g0666400	3.86167e-05	4.62594	up
Os09g0396900	4.71253e-07	-2.64086	down
Os04g0457000	5.70658e-05	-1.66689	down
Os02g0122600	9.02705e-05	1.85349	up
Os04g0472333	2.44086e-06	-3.01005	down
Os06g0729400	2.87602e-06	-2.6857	down
Os10g0325400	0.0014044	-1.6965	down
Os05g0188750	1.51569e-07	-2.20062	down
Os01g0630300	0.000322952	-1.64853	down
Os12g0570075	0.000496799	1.73971	up
Os08g0428100	0.000208011	2.11441	up
Os02g0705100	0.000144959	-1.74205	down
Os07g0570575	0.000174491	-1.68243	down
Os10g0376400	0.00490785	-1.84889	down
Os04g0526600	0.00228852	2.22438	up
Os09g0507600	0.00992371	-1.77529	down
Rice_newGene_2712	0.00926824	-2.22675	down
Rice_newGene_1574	0.00492253	2.40117	up
Os09g0550500	0.000175038	2.26575	up
Os01g0251400	0.000469787	-1.80846	down
Os01g0383700	0.000837189	2.47125	up
Os04g0545300	0.00339674	-1.80621	down
Os12g0588800	0.000985082	-1.96878	down
Os01g0142300	0.0030568	-2.2341	down
Os06g0158800	0.000550749	-2.65759	down
Os07g0616850	2.10965e-05	-4.21283	down
Os03g0595800	9.00957e-05	3.08209	up
Os02g0833900	0.00138438	-1.73093	down
Os03g0324900	0.00232469	2.60972	up
Os02g0116300	0.000430626	-2.34216	down
Rice_newGene_184	0.00113548	-2.28869	down
Os09g0453300	0.00285151	-1.77449	down
Os10g0404900	0.00069224	-1.93638	down
Os10g0150600	0.0062306	-2.69353	down
Os12g0565300	0.000497101	-1.6149	down
Os05g0339300	0.000171056	-3.67097	down
Os06g0661900	0.000993264	-1.64002	down
Os04g0452000	0.00453328	2.11561	up
Os02g0279150	0.000183404	-2.86425	down
Os06g0554700	0.0005481	2.17523	up
Os06g0607700	1.33311e-11	-2.63756	down
Os02g0759400	1.69017e-10	6.32746	up
Os03g0180100	0.000295427	-2.42687	down
Os06g0160100	3.18932e-06	-4.53961	down
Os09g0355400	0.00502242	2.69634	up
Rice_newGene_1928	0.0095084	2.18966	up
Os01g0884350	1.0437e-06	3.3354	up
Os06g0119600	4.39512e-09	-3.86711	down
Os01g0805600	0.0012772	-2.12834	down
Os02g0686500	0.00103672	-1.74323	down
Os04g0142400	9.61657e-07	4.27025	up
Os06g0613500	0.000492203	-2.1958	down
Os07g0573900	0.00277351	-2.02032	down
Os02g0536500	0.00490479	1.61937	up
Os11g0639300	4.79781e-07	-4.23345	down
Os12g0155200	0.00107254	-1.75966	down
Os09g0363400	0.00711663	-2.30348	down
Os12g0438400	0.00588524	-1.62624	down
Os12g0145900	1.05621e-05	-2.74635	down
Os12g0547600	0.0016083	2.60273	up
Os02g0445100	0.000952478	-2.07709	down
Os05g0190500	6.89005e-05	-2.6773	down
Os04g0671500	9.26515e-17	-3.27547	down
Os02g0614200	0.000366436	1.83117	up
Os01g0634900	5.61811e-06	-3.78334	down
Os03g0836400	0.000225331	-3.2031	down
Os05g0554000	5.6233e-08	-2.48559	down
Os01g0707500	0.00554934	2.17337	up
Os04g0460300	5.61233e-09	-2.50282	down
Os02g0656550	5.03104e-05	1.65029	up
Os03g0113800	5.16807e-05	-1.63736	down
Os03g0207400	3.89948e-05	3.3989	up
Os04g0310800	3.04998e-06	-1.97611	down
Os03g0764100	0.00613089	1.7435	up
Rice_newGene_581	0.00592478	2.91038	up
Os01g0761400	9.53629e-09	-3.36149	down
Os04g0640500	4.21998e-06	-2.02734	down
Os01g0329400	0.00251863	1.90226	up
Os08g0527700	0.000217005	-1.66972	down
Os10g0547200	0.00747406	-2.14003	down
Os05g0355300	0.000881549	-1.85792	down
Os04g0615700	1.31728e-05	1.81868	up
Os12g0472900	0.00691623	-3.24013	down
Os08g0403300	0.00441017	-2.35144	down
Os01g0546400	0.00572116	-1.95589	down
Os01g0946500	0.0067541	-2.03318	down
Os03g0279200	0.00234881	-3.80393	down
Os05g0277500	1.87011e-06	-2.07462	down
Os07g0145400	0.000850201	-2.71543	down
Os02g0222000	0.00041973	-1.69494	down
Rice_newGene_1544	0.00118554	2.71589	up
Os05g0493500	0.00890999	-2.30301	down
Os10g0555100	0.00799276	1.76331	up
Os03g0803900	0.000223208	1.6525	up
Os04g0542900	6.43814e-06	-1.82065	down
Os12g0532600	0.00838021	-1.72112	down
Os09g0491238	0.00937002	-2.64185	down
Os12g0609500	0.00900335	-1.60643	down
Os03g0570100	1.05594e-06	-3.11839	down
Os05g0564800	0.00736971	1.71439	up
Os03g0374551	1.51251e-05	4.62164	up
Os01g0868900	7.44867e-07	-2.69418	down
Os04g0616400	7.33603e-05	-1.60935	down
Os04g0493400	0.00871844	6.34746	up
Os04g0544000	0.00141989	2.66262	up
Os06g0179100	5.19311e-05	-2.16855	down
Os04g0583900	5.59257e-18	3.95401	up
Os07g0175600	0.00223693	-2.40213	down
Os05g0131000	0.00214902	-2.43189	down
Os02g0131050	8.75055e-07	-2.01405	down
Os10g0551700	7.11108e-08	-2.53912	down
Os02g0304900	0.00191907	-1.58767	down
Os01g0154500	0.00995278	2.20858	up
Os02g0709000	0.000137863	-2.47513	down
Os09g0506000	0.00283282	-1.59054	down
Os02g0654700	4.83968e-05	2.68643	up
Os05g0324700	1.84833e-08	6.65537	up
Os05g0548300	0.00383012	2.1402	up
Os05g0158500	5.59034e-05	-2.63008	down
Os08g0550700	0.00726577	-1.73756	down
Os06g0133200	0.000143703	1.93972	up
Os05g0457800	1.14838e-07	-2.65491	down
Os05g0188700	1.46573e-07	-2.45019	down
Os10g0149200	0.000127919	-2.58577	down
Os06g0678800	4.66951e-07	-2.30372	down
Os05g0173800	0.00119964	2.34391	up
Os04g0504000	1.69287e-08	-2.22658	down
Os01g0326000	0.00660224	-2.05042	down
Rice_newGene_23	0.00769072	1.99479	up
Os02g0525100	0.00815025	-2.21832	down
Os02g0689900	1.49035e-05	2.52777	up
Os06g0714500	7.81812e-05	1.60435	up
Os11g0592200	0.000770647	5.95255	up
Os04g0206500	0.00336994	8.56558	up
Os11g0141400	0.000198636	2.55854	up
Os10g0430200	6.25428e-06	-2.15207	down
Os06g0643500	0.00789109	-1.88691	down
Os09g0463100	0.000195153	-3.28918	down
Os03g0388100	0.000262144	1.81773	up
Os01g0910400	0.0036845	-2.39531	down
Os07g0205600	1.17153e-05	-2.24034	down
Os11g0490600	0.000115686	-3.26023	down
Os03g0288400	4.37123e-05	1.71161	up
Os01g0133900	0.000362648	-1.71193	down
Os06g0621900	0.000102974	-2.02609	down
Os10g0422800	0.000329911	-2.35133	down
Os02g0834700	0.00119069	-1.91922	down
Os02g0669500	0.00829244	2.1444	up
Os04g0494600	4.0808e-07	-5.36826	down
Os06g0660400	0.00315455	-2.16283	down
Os03g0807700	1.46678e-07	-3.03851	down
Os03g0794200	0.00246475	8.25106	up
Os01g0866200	0.00309403	-3.00953	down
Os02g0628800	7.41855e-05	1.76117	up
Rice_newGene_537	0.00995036	-2.19859	down
Os05g0423701	0.000369318	3.03579	up
Os10g0510050	1.98301e-09	-2.41036	down
Os03g0683500	4.35672e-06	-1.8463	down
Os06g0159600	6.21341e-22	4.01326	up
Os02g0831500	3.73786e-07	-2.25729	down
Rice_newGene_2605	1.9685e-08	-5.14243	down
Os10g0528651	3.70082e-07	2.01619	up
Os03g0622500	1.05438e-08	2.25316	up
Os02g0617400	0.000149114	-2.79608	down
Os06g0713300	0.00281785	-2.07496	down
Os02g0308400	1.54813e-16	-6.13854	down
Os01g0884300	2.45179e-07	3.48039	up
Os05g0362100	2.45692e-05	-1.71135	down
Os03g0233000	0.00308402	-2.11761	down
Rice_newGene_213	0.00290031	-2.27331	down
Os10g0117000	0.000475301	-3.05486	down
Os10g0377300	1.27095e-05	-1.92702	down
Os02g0122700	0.00496442	-2.3865	down
Rice_newGene_1421	7.11108e-08	-4.96999	down
Os09g0525400	0.00308402	2.17381	up
Os12g0560700	0.000351845	-2.14814	down
Os03g0263600	0.000368278	-1.91644	down
Os02g0710700	1.05621e-05	-2.90722	down
Os03g0683816	0.00201605	-2.12253	down
Os02g0226700	0.00126624	-2.37917	down
Os03g0392050	0.00121488	-1.62803	down
Os01g0788700	8.342e-06	-2.06776	down
Os01g0636500	6.39312e-05	-2.04765	down
Os04g0534801	0.00142108	1.71817	up
Os05g0454200	0.0067271	-1.62882	down
Os04g0627900	0.00292293	2.81749	up
Rice_newGene_3772	0.001836	4.50708	up
Os02g0671800	0.00453328	-2.29136	down
Os09g0363900	1.81888e-05	-2.69248	down
Os01g0219300	0.0065447	-1.83794	down
Os01g0935800	0.00122691	-3.62982	down
Os06g0112100	8.53834e-05	-2.97757	down
Os02g0154200	3.48545e-05	4.98312	up
Os08g0560000	0.000344101	-2.60523	down
Os09g0508951	0.00140708	1.61323	up
Os01g0570800	0.00309666	1.77986	up
Os02g0285300	0.00166332	-3.86463	down
Os11g0178800	5.70697e-05	-1.62884	down
Os01g0369700	0.00712932	3.76416	up
Os06g0216700	5.39519e-05	-2.15959	down
Os04g0498000	3.33972e-05	-3.07546	down
Os01g0756600	0.000183404	-2.01697	down
Os11g0183900	6.69081e-05	2.04943	up
Os08g0557800	3.42111e-05	-1.67456	down
Os05g0269500	0.00130941	2.76956	up
Os03g0165375	0.000579785	2.63021	up
Os09g0392000	0.000209042	2.15579	up
Os01g0384800	0.000164422	2.8533	up
Os02g0764700	2.36416e-05	5.89983	up
Os03g0655600	3.05415e-05	1.74788	up
Os03g0377100	0.000481637	-2.43644	down
Os02g0221900	0.00386045	-1.70935	down
Os04g0629300	0.00811746	1.64828	up
Os01g0684900	6.40514e-06	2.00438	up
Os03g0856300	0.00227403	-2.35791	down
Os10g0420900	0.000858122	-1.94028	down
Os03g0822400	0.000345085	2.20349	up
Os06g0690200	0.00185256	2.11379	up
Os01g0263900	3.33253e-08	2.49438	up
Os01g0124700	0.00669359	4.88373	up
Os01g0130400	3.1713e-12	-2.72795	down
Os02g0772000	2.66363e-05	1.95619	up
Os03g0361500	0.000412173	-2.52221	down
Os07g0679100	0.00341295	-2.41645	down
Os03g0651800	2.02999e-08	-5.67408	down
Os11g0107000	0.00866572	-1.70965	down
Os01g0654100	2.43444e-08	-2.21196	down
Os04g0543700	0.00503984	-3.18433	down
Os09g0262000	2.22478e-08	-4.63496	down
Os06g0694200	0.000322952	-3.66308	down
Os02g0314600	0.00267011	1.81553	up
Os04g0183401	0.00162942	-2.43962	down
Os06g0298200	0.000295427	1.96029	up
Os05g0142900	0.0022998	5.70379	up
Os04g0406300	0.000546077	-3.03153	down
Os08g0406400	0.00118385	1.70445	up
Os09g0528000	1.50217e-05	-1.84151	down
Os02g0574600	0.00015468	-2.325	down
Os05g0590000	4.10215e-09	-2.36048	down
Os02g0537450	5.8439e-09	2.69626	up
Os04g0630300	3.94262e-06	-2.30008	down
Os08g0357300	0.0013624	-1.69835	down
Rice_newGene_1794	0.0011303	-2.23412	down
Os08g0300333	9.62622e-06	-2.11733	down
Os01g0683550	0.00034916	-2.39174	down
Os02g0533800	0.00349107	4.97601	up
Os04g0555400	0.000100958	1.6053	up
Os03g0230300	5.2083e-07	2.8386	up
Os04g0404601	0.00106393	-1.8946	down
Os01g0160150	0.00246475	2.94368	up
Os10g0345100	7.73314e-05	2.05396	up
Os09g0480600	1.35501e-07	2.34044	up
Os02g0189300	1.69287e-08	-2.38152	down
Os03g0102775	3.05897e-05	-2.48287	down
Os06g0193200	1.83706e-11	-3.17895	down
Os03g0187550	0.00668769	2.31577	up
Os10g0419100	0.00133994	-2.20518	down
Os02g0312600	0.000735518	-1.81006	down
Os02g0758000	6.01328e-05	4.26882	up
Os04g0461800	0.00673692	-1.96508	down
Os01g0188525	0.00320702	-2.50917	down
Os04g0513900	0.00289061	-1.78139	down
Os08g0120600	0.00790406	3.19702	up
Os09g0538500	0.00734222	-2.40233	down
Os08g0244500	0.000344101	-2.7922	down
Os04g0450701	1.96046e-13	-3.17359	down
Os01g0833600	0.00427445	2.44601	up
Os05g0151000	8.28674e-06	2.24887	up
Os05g0464200	3.49388e-07	4.26948	up
Os06g0554200	0.0089261	-2.02948	down
Os01g0914300	7.88835e-11	-3.09522	down
Os04g0685000	0.000264013	-2.53645	down
Os04g0206650	0.00186478	7.3417	up
Os09g0452800	6.20552e-06	-1.93483	down
Os04g0596400	3.01909e-06	1.90487	up
Os01g0121950	0.00219826	-2.20222	down
Os10g0457200	4.36869e-09	-2.72439	down
Os02g0149600	0.00401737	1.87304	up
Os01g0330100	0.000312154	-1.59853	down
Os05g0464350	0.00454246	2.61578	up
Os06g0324000	0.000521554	2.45997	up
Os08g0141000	0.00470682	1.73406	up
Os01g0975300	0.000428888	2.19032	up
Os04g0574500	0.0065159	-3.57145	down
Os03g0578500	0.00803145	-2.5943	down
Os04g0586000	2.31712e-05	-1.92313	down
Os02g0790600	0.000105935	-1.69528	down
Os06g0691200	0.00143815	-2.3797	down
Os08g0514100	0.000480564	-2.40132	down
Os01g0133832	0.00173704	-1.9243	down
Os02g0752250	2.41274e-07	-2.04798	down
Os04g0115800	0.00330416	-2.10529	down
Os06g0660300	0.00770627	-2.49891	down
Os11g0522900	2.75714e-06	-2.41386	down
Os05g0104200	0.004262	2.44764	up
Os03g0750000	0.0047546	7.02724	up
Os03g0675300	0.00269798	-2.34002	down
Os04g0151700	0.000233205	3.71506	up
Os06g0140700	0.00019727	-2.1452	down
Os11g0297800	2.40478e-06	-1.95012	down
Os11g0151400	1.3132e-08	4.16582	up
Os05g0582000	0.000779387	-3.27514	down
Os09g0452900	0.000586852	2.83205	up
Os01g0314800	0.000497403	6.2048	up
Rice_newGene_830	0.00366293	-2.49572	down
Os12g0123500	7.06883e-08	-2.47964	down
Os11g0141100	0.00994225	-2.20259	down
Rice_newGene_2266	0.00263585	-2.52652	down
Os07g0691200	3.68976e-05	-1.67265	down
Os09g0338500	0.00202178	-1.84173	down
Os02g0784100	0.000445532	-3.05772	down
Os04g0495400	0.00143086	-2.03732	down
Os01g0778400	0.000298067	-3.02251	down
Os02g0192001	0.00717587	-2.22234	down
Os03g0624000	0.0029671	-2.22685	down
Os03g0161450	0.000108289	-1.81028	down
Os03g0340500	0.00954235	3.47698	up
Os04g0531750	9.60325e-06	-3.43556	down
Os02g0102800	0.000374759	-2.88327	down
Os09g0450600	0.00346591	-2.0785	down
Os12g0632800	0.00253388	3.48794	up
Os09g0532700	2.00037e-09	-2.3614	down
Os03g0239000	7.64594e-07	-2.76906	down
Os04g0164900	0.00253963	-1.8918	down
Os01g0878000	0.00102148	-2.09756	down
Os01g0773400	1.95394e-06	-4.06991	down
Os11g0183150	0.00195007	-2.57371	down
Os12g0182600	0.000326754	1.78947	up
Os07g0123900	0.0031525	2.41218	up
Os07g0537701	0.00320555	2.34191	up
Os01g0740800	0.000188427	2.41243	up
Os02g0612900	0.000260837	3.45878	up
Os08g0433400	0.0023661	-2.77604	down
Os06g0159450	4.58759e-05	-4.04587	down
Os06g0218300	0.00120607	2.74825	up
Os04g0583600	5.32771e-05	-3.20204	down
Os02g0179600	0.00518117	1.87496	up
Os10g0510000	1.31076e-05	-2.11043	down
Os03g0645000	0.000274323	-1.73038	down
Os10g0508000	0.000295075	-2.69045	down
Os10g0118000	4.46568e-05	3.5308	up
Os10g0511600	0.000327464	-1.78547	down
Os03g0769500	0.000195639	-3.09138	down
Os02g0666600	0.00452781	-2.07719	down
Os05g0157000	0.00202178	4.68489	up
Os05g0322900	0.00251195	4.97564	up
Os06g0726800	0.000952478	-2.47258	down
Os01g0278000	0.00114698	2.45975	up
Os07g0686600	0.00222676	2.07529	up
Os03g0205400	2.37763e-06	1.88465	up
Os08g0487700	0.000750801	-2.0471	down
Os11g0130800	0.00312259	-1.94609	down
Os03g0412850	8.98791e-05	-2.05228	down
Os03g0270000	0.00292293	1.61027	up
Os02g0831550	0.00300963	-2.15717	down
Os01g0243700	6.18362e-08	-2.50429	down
Os03g0107700	1.55423e-14	3.4707	up
Os08g0549900	3.33972e-05	2.84562	up
Os01g0733500	8.71628e-06	-2.25995	down
Os06g0705651	0.00437009	-1.71476	down
Os04g0204100	6.90401e-05	6.36646	up
Os03g0320850	0.004262	-2.16466	down
Os06g0621950	0.00253707	-1.83282	down
Os01g0868000	2.55208e-06	3.21919	up
Os03g0595300	0.00020903	-2.28323	down
Os02g0826600	5.11597e-05	-1.72209	down
Os09g0525500	1.07116e-12	-3.41502	down
Os01g0611050	0.00668121	2.3175	up
Os01g0582600	1.11304e-07	2.28495	up
Os03g0162725	0.00162961	-2.78148	down
Os01g0875300	0.000204957	-1.67057	down
Os04g0401700	1.35501e-07	3.17041	up
Os08g0292900	0.00973994	1.61013	up
Os03g0133000	9.1546e-06	3.50426	up
Os12g0555600	0.00106576	-2.33968	down
Os05g0103000	0.00839798	-1.89217	down
Os10g0406350	1.88921e-05	1.81331	up
Os12g0194600	0.000614841	-1.83434	down
Os03g0215800	8.79606e-06	1.8161	up
Rice_newGene_4027	1.02191e-07	-3.92277	down
Os04g0413500	1.53263e-05	-2.4153	down
Os08g0542000	0.00289132	3.56287	up
Os02g0665250	0.00560512	1.9447	up
Os03g0393350	0.00803145	-1.98039	down
Os07g0132300	0.000263806	-1.66279	down
Os10g0574750	2.37763e-06	1.9845	up
Os01g0349000	0.000907605	1.82463	up
Os11g0169266	7.93456e-16	-3.86122	down
Os09g0572400	0.00310832	1.64246	up
Os05g0179800	0.0089261	1.84747	up
Os01g0859200	6.69081e-05	-1.71016	down
Os10g0510300	1.17153e-05	2.07256	up
Os03g0223200	0.00344853	-1.97533	down
Os05g0567600	0.000593551	-2.23189	down
Os06g0118700	1.95774e-07	-2.12001	down
Os06g0676700	0.0011823	-2.74908	down
Os08g0460000	6.88945e-22	-4.31264	down
Os08g0384500	2.42601e-11	3.53182	up
Os11g0461000	3.60177e-05	-1.70142	down
Os03g0787000	0.00980351	1.83475	up
Os06g0288100	0.00493399	2.75908	up
Os07g0510833	3.08522e-08	-2.48962	down
Os05g0215300	0.00133523	2.77776	up
Os03g0745000	0.00145799	3.14717	up
Os02g0232900	0.00222192	-1.71634	down
Os08g0342300	0.00398727	2.26782	up
Os08g0267300	1.29033e-15	-3.39443	down
Os04g0569100	2.87129e-05	2.57982	up
Os11g0108650	0.000211852	-1.99004	down
Os01g0740500	7.2404e-05	-2.02674	down
Os02g0742800	0.0010946	-1.91572	down
Os04g0450000	2.66461e-05	3.47686	up
Os03g0246100	6.18199e-06	-2.31507	down
Os06g0216350	0.00619661	3.42923	up
Os02g0662100	1.84756e-15	-3.2801	down
Os01g0949400	4.3401e-06	-1.83636	down
Os04g0448550	1.96511e-07	-2.05741	down
Os02g0635800	0.00934639	-1.85722	down
Os09g0354900	2.10075e-05	3.9044	up
Os12g0570000	0.00176819	1.8547	up
Os03g0412800	1.85406e-05	-2.36318	down
Os04g0386900	0.00793067	-2.15623	down
Os02g0643800	0.000288256	2.69109	up
Rice_newGene_2977	6.8484e-06	2.54053	up
Os08g0101100	5.38739e-05	-3.87847	down
Os06g0503250	4.45806e-07	-2.01088	down
Os07g0124750	0.00126624	-2.765	down
Os03g0212600	0.00782709	-1.98248	down
Os11g0239500	4.04204e-05	1.83884	up
Os01g0261200	3.49718e-07	2.27501	up
Os04g0507700	2.63851e-09	-2.68327	down
Os01g0510200	6.01328e-05	5.34357	up
Os05g0537100	2.78707e-11	3.99569	up
Os01g0875800	0.00156039	-2.66928	down
Os09g0364400	0.000116944	3.17383	up
Os04g0619800	5.6233e-08	-2.28366	down
Os01g0660300	2.87129e-05	-1.69159	down
Os12g0580950	2.42434e-05	-1.86339	down
Os03g0400200	0.00534303	-2.26258	down
Os02g0786900	7.0947e-13	-3.67785	down
Os04g0398000	0.00162942	3.94323	up
Os01g0730200	0.00793067	1.9272	up
Os09g0397800	0.00050169	-2.04903	down
Os01g0787000	0.00144679	3.14367	up
Os09g0456100	7.68527e-07	-1.96016	down
Rice_newGene_469	0.000181284	-3.23999	down
Os02g0724000	3.172e-05	1.95967	up
Os01g0670500	0.00201372	2.23004	up
Os02g0637000	0.00498297	2.95888	up
Os04g0644400	5.4135e-21	-4.57866	down
Os08g0435900	0.000357894	-1.74305	down
Os02g0131000	0.000177533	-2.06436	down
Os03g0391400	0.000369318	-1.79926	down
Os04g0192350	2.46906e-05	-2.06127	down
Os01g0815100	0.00102485	1.76671	up
Os02g0703300	0.0045523	-1.85478	down
Os12g0588900	0.00010391	1.60904	up
Os11g0141800	5.49701e-06	-1.83464	down
Os01g0924200	0.000135172	-1.90535	down
Os07g0252800	0.000214993	-2.63148	down
Os09g0483200	0.00136451	4.78505	up
Os04g0493600	0.00406167	3.87037	up
Os08g0269600	5.34076e-07	-2.41824	down
Os09g0345500	0.000644212	-3.01567	down
Os04g0659000	0.000165957	-3.23486	down
Os01g0730500	0.00557296	-2.23642	down
Os07g0496700	0.00091715	-2.46311	down
Os08g0544900	0.00145026	-1.83321	down
Os01g0147800	1.85166e-05	-2.40161	down
Os02g0226600	0.00034664	-2.21538	down
Os12g0615900	0.000930537	1.67654	up
Os10g0523700	8.68402e-06	-1.88645	down
Os12g0162800	0.00384279	2.84131	up
Os03g0386700	4.94537e-05	-1.83785	down
Os03g0339700	8.28674e-06	-2.01285	down
Os10g0497700	6.50451e-05	7.48851	up
Os03g0833600	6.69418e-07	-2.01025	down
Os12g0555500	9.31386e-07	3.49232	up
Os09g0414900	0.00566385	-4.32637	down
Os01g0880300	4.37512e-05	-1.68641	down
Os01g0682700	3.23131e-07	3.65437	up
Os01g0186950	0.00142519	3.87143	up
Os03g0591700	0.00315907	-2.38019	down
Os02g0646700	1.91398e-06	-4.74994	down
Os03g0102700	1.04103e-10	-2.72119	down
Os04g0642100	0.00168369	-1.84225	down
Rice_newGene_3040	5.94703e-09	4.51308	up
Os01g0908200	1.7127e-06	-1.9051	down
Os10g0502500	1.31685e-09	2.78337	up
Os08g0398800	6.50451e-05	1.97617	up
Os03g0327100	0.00348931	2.36822	up
Os02g0725000	2.75185e-05	-1.70873	down
Os08g0557850	4.36732e-05	-1.66846	down
Os03g0159600	2.22664e-05	-1.73252	down
Os12g0628400	3.72379e-11	-2.61075	down
Os02g0111800	0.00622175	-2.12245	down
Os03g0339900	5.61286e-05	-1.63584	down
Os03g0757600	0.00129478	2.76904	up
Os02g0809300	0.000120856	-2.16705	down
Os01g0756200	1.04432e-06	-2.83824	down
Os06g0116900	0.00949411	-1.75073	down
Os06g0607750	1.37692e-06	-2.60143	down
Rice_newGene_4041	0.00943083	2.17065	up
Os05g0585400	1.27165e-06	-1.98515	down
Os04g0404400	0.00019727	-1.89224	down
Os01g0738800	7.61183e-05	-2.23272	down
Os01g0814100	3.01115e-10	-2.63983	down
Os08g0157600	0.00141806	-1.72855	down
Rice_newGene_31	0.00119069	2.34173	up
Os03g0780800	0.00121025	-2.03367	down
Os09g0126600	0.00297331	2.07588	up
Os03g0251000	0.00426852	5.8004	up
Os02g0159800	2.83833e-05	4.80739	up
Os04g0674600	1.3762e-05	-3.70577	down
Os06g0119700	3.96272e-12	-3.7223	down
Os02g0320800	9.21843e-05	-2.70353	down
Os03g0320800	0.0017134	-2.21981	down
Os05g0244700	0.00268396	3.86266	up
Os12g0150200	3.15389e-05	7.72024	up
Os09g0442400	0.000133344	3.69184	up
Rice_newGene_3306	0.00203407	1.72147	up
Os05g0578600	1.90972e-08	-2.89808	down
Os01g0609300	0.00117048	2.13225	up
Os02g0481900	0.000622554	-2.07979	down
Os07g0569500	0.00203921	2.59695	up
Os02g0234750	0.00759594	-2.21932	down
Os06g0506600	0.000921334	2.80422	up
Os01g0173900	0.00406831	1.79913	up
Os01g0720500	0.00470396	-2.2247	down
Os04g0204150	1.13479e-05	Inf	up
Os05g0376800	1.51569e-07	-3.6012	down
Os11g0672800	0.00128476	2.48465	up
Os08g0442000	1.33301e-05	-1.91833	down
Os09g0509400	4.66951e-07	-2.04152	down
Os02g0198400	0.00443787	-1.95722	down
Os11g0114900	0.000460009	-1.63331	down
Os05g0430700	0.000458939	-1.74077	down
Os03g0823500	0.0046299	-1.58565	down
Os07g0691700	0.00321703	-1.58521	down
Os01g0882900	0.00673993	-2.06402	down
Os07g0598000	0.000260026	-1.59951	down
Os07g0682100	0.00118554	2.16818	up
Os01g0150400	0.00145799	-2.55691	down
Os01g0129200	0.00270338	-1.65988	down
Os02g0505500	0.000157778	-1.80663	down
Os03g0302900	0.0023898	-1.80406	down
Os05g0368633	0.00240693	-2.10411	down
Os12g0108000	0.00269067	-1.66021	down
Os05g0219900	7.47133e-09	-3.71423	down
Os12g0518200	0.000240148	4.17746	up
Os10g0419400	0.00561193	2.24476	up
Os01g0200400	0.00353545	-1.73611	down
Os09g0423500	0.00063147	-2.07841	down
Os12g0117600	0.000684441	2.71187	up
Os11g0456050	0.000114973	-1.68762	down
Os06g0653200	0.00142108	-3.25724	down
Os11g0462100	6.01543e-05	-2.20272	down
Os02g0819700	4.58759e-05	2.0818	up
Os07g0205500	4.54471e-07	-2.31874	down
Os08g0179000	0.00322942	-2.43538	down
Os03g0638400	9.56926e-08	5.69706	up
Os01g0385400	0.000319375	2.75601	up
Os06g0704450	0.000492203	-2.18631	down
Os03g0290900	0.000168444	-1.91263	down
Os04g0602500	4.55309e-05	-2.40641	down
Os03g0823100	0.00146665	2.16808	up
Os02g0555900	0.00334997	1.83985	up
Os03g0596600	2.40478e-06	-2.1014	down
Os01g0210300	0.00167734	-2.30434	down
Os04g0685700	0.000205264	1.64687	up
Os04g0233400	0.00102485	-2.13758	down
Os02g0808500	6.04664e-05	1.66988	up
Os01g0247900	3.32084e-05	-2.53151	down
Os01g0930800	6.77612e-08	-2.18921	down
Os07g0191200	0.000228335	1.66214	up
Os09g0499400	4.22354e-08	2.15215	up
Rice_newGene_101	0.000945464	-1.70406	down
Os06g0634600	2.83833e-05	1.68808	up
Os02g0700400	0.00882761	2.08447	up
Os08g0114225	0.000952478	-1.91668	down
Os04g0183500	0.00782522	-1.98508	down
Os04g0309600	0.000779868	-2.21321	down
Os03g0245200	1.14275e-20	-4.19766	down
Os03g0171700	2.61477e-07	-3.23402	down
Os05g0548600	0.00406167	1.84172	up
Os06g0248500	0.00726577	2.26649	up
Os05g0428100	0.00449937	-1.9016	down
Os08g0520600	2.75185e-05	3.68913	up
Os08g0425050	0.000462613	-2.8658	down
Os03g0683800	0.00211566	-2.15516	down
Os04g0384800	4.04431e-05	-2.15978	down
Os03g0103200	0.00297813	2.26093	up
Os01g0160100	0.000569809	3.0696	up
Os12g0478200	7.30893e-10	7.61183	up
Os11g0153400	0.00217295	-1.82667	down
Os04g0560600	0.00136778	-1.71237	down
Os01g0906000	0.00175381	-1.77538	down
Rice_newGene_137	0.00736989	2.28835	up
Os01g0783500	0.00460371	1.78363	up
Os02g0767800	0.00227403	2.52122	up
Os01g0232200	0.000198636	-2.3146	down
Os01g0580500	3.39226e-08	-3.03829	down
Os05g0363500	0.00299449	-1.71813	down
Os03g0629800	3.99511e-05	7.22308	up
Os01g0652200	0.00793736	-1.94529	down
Os12g0191400	0.00114277	-2.71183	down
Os01g0934900	0.0018292	-1.61125	down
Os01g0176500	0.00892539	-2.47241	down
Os06g0115700	0.00695806	-2.76341	down
Os01g0706700	0.000357894	-1.66149	down
Os04g0504200	0.0067271	-2.8049	down
Os03g0304800	9.66701e-05	-1.90158	down
Os02g0332450	3.30345e-05	3.66021	up
Rice_newGene_2880	0.000367126	-2.01212	down
Rice_newGene_1867	7.82158e-05	-1.85983	down
Rice_newGene_2675	3.1713e-12	-3.28675	down
Os09g0435100	0.00986237	2.11831	up
Os06g0704500	2.49074e-07	-2.20236	down
Os03g0610400	0.000375338	2.26047	up
Os01g0205900	0.000918546	-2.53473	down
Os01g0772400	0.000183404	1.63232	up
Os04g0376700	0.000351845	-1.8119	down
Os01g0211800	0.00592765	-2.40846	down
Os06g0139800	0.00809029	1.76493	up
Os06g0507300	0.00122658	2.93862	up
Os12g0624050	4.44152e-06	-1.85545	down
Os01g0894700	6.44676e-07	-4.10411	down
Os01g0918400	3.63395e-08	4.27881	up
Os03g0743800	1.34176e-10	3.38624	up
Os05g0573200	0.00012399	-2.45817	down
Os01g0747300	0.00574468	-1.65725	down
Os08g0272800	0.00681544	2.33339	up
Os07g0287400	4.7207e-07	-4.32535	down
Os01g0230800	0.00251497	2.173	up
Os01g0819200	0.000466993	-2.91069	down
Os02g0555832	0.00669359	1.81507	up
Os03g0336400	6.6445e-09	-2.48537	down
Os12g0274700	0.00667031	-1.88477	down
Os02g0629800	2.7739e-08	-3.09015	down
Os02g0752200	3.40298e-07	-2.17997	down
Os03g0794000	0.00609068	-2.49191	down
Os02g0215700	0.000732868	2.9252	up
Os11g0558300	8.09065e-07	-1.96124	down
Os09g0528050	0.001926	-1.68593	down
Os10g0565200	3.12299e-05	2.9513	up
Os01g0190500	0.001358	-2.04029	down
Os09g0488750	1.43145e-05	3.18053	up
Os01g0631700	0.0053614	-2.12386	down
Os03g0703000	0.000100782	-2.03188	down
Os03g0356700	7.64102e-05	-1.88322	down
Os03g0424300	0.003126	2.53043	up
Os02g0714300	0.00424621	2.07653	up
Os02g0574701	0.0061569	-2.17879	down
Os01g0685900	0.00477169	-1.81421	down
Os03g0181100	0.00152117	1.93556	up
Os04g0407300	0.00932968	-2.23571	down
Rice_newGene_2684	0.000275879	-3.22073	down
Os05g0371600	0.000553331	-1.76729	down
Os08g0387050	6.41258e-06	6.37675	up
Os03g0161100	1.69941e-05	-1.73183	down
Os01g0816100	0.00147017	2.49079	up
Os10g0536700	1.65815e-14	-3.50689	down
Os03g0106200	3.54366e-06	-1.85513	down
Os02g0810200	0.00136313	-2.87841	down
Os07g0689800	0.00533942	-1.73328	down
Os03g0758500	9.32268e-11	-2.59696	down
Os02g0213100	0.00460373	-3.72732	down
Os06g0192800	0.000425675	2.52557	up
Os07g0112700	4.22061e-05	-2.2241	down
Os05g0411150	0.000229438	-3.08706	down
Os01g0246700	9.62745e-11	4.09971	up
Os04g0166000	0.00403364	-2.49896	down
Os03g0187600	0.00168369	1.67406	up
Os10g0150300	3.78989e-05	-3.35497	down
Os04g0551200	5.64274e-07	-2.3984	down
Os02g0205500	8.50444e-07	4.76054	up
Os06g0132801	0.00310832	2.35834	up
Os07g0567700	4.2651e-09	-2.48146	down
Os05g0522600	0.000304718	3.79752	up
Os03g0799050	1.93058e-09	-2.41604	down
Os02g0605400	0.00107913	-2.39354	down
Os07g0474600	3.45743e-05	-1.77259	down
Rice_newGene_3339	0.00461061	2.43112	up
Os01g0151700	3.3764e-07	-2.04596	down
Os05g0507000	0.0012081	-2.52626	down
Os05g0592000	0.000755569	-2.54003	down
Os03g0120000	2.96469e-07	-2.75589	down
Os02g0828900	0.000277215	-1.85253	down
Os02g0503700	7.78415e-07	-2.56844	down
Os07g0158500	0.00201103	-3.24239	down
Os05g0586050	0.0057974	1.95011	up
Os10g0370500	5.40698e-06	-2.34833	down
Os03g0697200	0.0013433	-2.45974	down
Os03g0820300	8.94227e-12	4.47697	up
Os12g0273700	7.42103e-12	-3.53861	down
Rice_newGene_3631	0.00227403	4.50045	up
Os05g0402900	0.00103096	2.28903	up
Os02g0652550	0.000727653	-2.242	down
Os01g0823500	0.00315877	2.0202	up
Os05g0156900	0.000823764	5.38682	up
Os01g0127500	3.88635e-12	-2.7141	down
Os04g0419600	0.00156039	-4.3765	down
Os08g0506100	4.70641e-05	-3.11447	down
Os09g0522200	0.00100038	2.83614	up
Os08g0280200	0.000324567	-1.58556	down
Os12g0576600	4.0808e-07	-2.00783	down
Os10g0577100	0.000254796	3.20257	up
Os10g0528100	5.70184e-05	2.91207	up
Os07g0625400	0.00169507	2.27394	up
Os06g0673800	0.00145799	2.72419	up
Os07g0492000	0.000934015	1.74482	up
Rice_newGene_1793	0.00573967	3.36057	up
Os06g0531000	0.000735518	-1.84937	down
Os03g0102500	2.74883e-05	-2.67227	down
Os03g0781600	0.00669359	-1.96884	down
Os08g0205900	4.39754e-06	-1.97375	down
Os01g0118300	0.000241895	-1.69082	down
Os12g0115150	0.00323745	4.88835	up
Os01g0551100	4.31085e-05	3.88523	up
Os12g0640951	0.00096591	-1.71424	down
Os11g0673150	0.00225533	2.00811	up
Rice_newGene_2668	6.41674e-05	-1.8721	down
Os01g0382400	0.00491088	6.82201	up
Os01g0635200	7.22945e-05	-3.65534	down
Os07g0612400	0.00593407	-1.88183	down
Os04g0688500	0.00308402	Inf	up
Rice_newGene_2375	0.00167098	7.61238	up
Os08g0320200	0.000170687	3.29052	up
Os02g0642300	0.000749533	2.96328	up
Os02g0205700	0.00178353	2.31923	up
Os08g0395700	4.20296e-06	4.38126	up
Os04g0524600	0.000309539	3.162	up
Os01g0687400	0.00188986	2.56605	up
Os04g0565500	0.00122155	2.1027	up
Os04g0206000	0.00259254	1.72131	up
Os05g0137300	8.3595e-05	1.61542	up
Os10g0486300	0.00733443	2.20885	up
Os05g0524100	0.00431657	2.42876	up
Os07g0479100	0.00356547	1.71207	up
Os08g0546900	0.000501561	-2.68232	down
Os03g0118700	4.59869e-17	-3.36516	down
Os10g0463800	1.19855e-05	1.87389	up
Os02g0177300	3.96455e-09	-3.01198	down
Rice_newGene_142	4.9176e-06	-4.15273	down
Os07g0241866	0.000922456	2.16093	up
Os05g0114700	0.00906928	2.51173	up
Os11g0150400	1.96046e-13	-3.04101	down
Os05g0421450	0.000684441	3.7167	up
Os05g0108400	0.00144691	-2.27325	down
Os08g0300300	3.18932e-06	-2.32226	down
Os05g0552400	0.00828687	-2.25316	down
Os02g0594800	0.0010333	1.66011	up
Os01g0752500	0.000430626	3.39823	up
Os04g0249600	0.000586852	-2.84993	down
Os11g0549537	3.89471e-06	-4.45056	down
Os09g0571200	0.00179582	2.94244	up
Os03g0401300	0.000993264	-1.97808	down
Os02g0647950	0.00507226	-1.6177	down
Os12g0194900	2.59833e-05	-2.67788	down
Os10g0577400	0.00599691	-2.43479	down
Rice_newGene_801	0.000859735	-3.72526	down
Os04g0553300	2.22859e-12	-2.75045	down
Os04g0691366	4.68111e-05	-1.71946	down
Os07g0448400	0.00253963	-2.53039	down
Os06g0146100	0.000750144	-2.20302	down
Os02g0289000	0.00332468	-2.26416	down
Os06g0202100	1.61425e-05	2.35762	up
Os05g0441400	3.56939e-05	-2.08652	down
Os08g0457000	0.00983306	2.18981	up
Rice_newGene_3978	6.6445e-09	3.16689	up
Os03g0581200	0.00566775	-1.7794	down
Os11g0151800	1.72967e-06	3.10293	up
Os04g0688300	0.00483254	2.88271	up
Os02g0228900	0.0038174	-1.71064	down
Os05g0281400	8.41962e-31	9.255	up
Os01g0770700	1.26062e-06	-2.46075	down
Os12g0191500	3.37302e-05	-2.6938	down
Os04g0581800	8.06935e-06	-3.14024	down
Os09g0395600	0.000165387	-2.4164	down
Os07g0539400	0.00328092	-3.15906	down
Os01g0786500	5.80682e-08	-3.99566	down
Os07g0582450	0.00145799	3.20202	up
Rice_newGene_2683	0.00453328	-2.29614	down
Os05g0516800	4.83766e-05	-2.03374	down
Os05g0468700	0.00395973	3.48613	up
Os03g0741100	0.00461061	2.42523	up
Os03g0348900	0.000259532	-2.12107	down
Os11g0125601	2.83642e-13	-3.35869	down
Os06g0611900	1.09263e-05	-1.7922	down
Rice_newGene_4193	1.57224e-06	-5.09906	down
Os04g0623500	5.22387e-06	-1.99114	down
Os04g0177300	0.00669359	-2.23027	down
Os05g0516700	3.90098e-09	4.17538	up
note: '--' indicates low expressive level of genes; 'Inf' indicates extreamly high expressive level; '#NAME' indicates extramely negtive expression level of the gene
